# Supplementary material for: Chronic inflammation, neutrophil activity, and autoreactivity splits long COVID
Source: Nat Commun. 2023 Jul 14;14:4201. doi: 10.1038/s41467-023-40012-7 (PMC10349085; doi:10.1038/s41467-023-40012-7)
Supplement: Supplementary file 4 — Supplementary Data 1 [file 41467_2023_40012_MOESM4_ESM.xlsx]

## Sheet: Supplementary data 1
Supplementary data 1 – PASC vs uncomplicated recovery feature importance list
gene	sum	count	score
IFI30	87.0035	9595	69.6046
USP8	52.2645	9635	41.6608
EREG	50.1071	9056	40.0449
PRDX5	48.4315	8932	38.5307
MNDA	41.5226	8627	33.1614
LMNB1	38.2088	8519	30.3309
NPM1	37.8244	8594	29.8932
MASP1	36.8061	8632	29.67
CASP8	36.9544	8469	29.5028
TRIM21	34.8662	8325	28.1911
STX8	31.9619	8147	25.7163
APEX1	30.8386	7974	24.4038
TOP2B	29.4574	7889	23.3982
KEL	29.1982	8097	23.3026
SMNDC1	29.1337	7944	23.0904
RAB44	29.0773	7862	23.0623
CC2D1A	29.2515	7842	22.99
ELOA	29.0034	7925	22.8747
CFD	27.4237	7807	22.8149
PRDX1	28.2507	7762	22.5066
GPD1	27.8537	7893	22.4727
SNRPB2	28.2689	7905	22.2635
CD70	25.9361	7744	20.9413
LGALS3	25.0963	7629	20.4931
CTSS	25.6234	7676	20.1902
CD300E	24.5933	7649	19.663
NUDT16	24.7619	7446	19.658
VTA1	24.3947	7500	19.5082
LACTB2	24.0078	7432	19.0313
MAD1L1	24.0279	7682	18.9794
HNRNPUL1	23.8729	7454	18.8452
VSIR	23.522	7583	18.4109
CLC	22.9341	7370	18.3962
RALB	23.0123	7361	18.3161
C2CD2L	22.8474	7405	18.0862
NHLRC3	22.5537	7467	17.9547
LGALS8	22.6152	7437	17.8509
F10	21.8864	7626	17.8048
ABHD14B	20.9036	7145	16.6012
BACH1	20.5193	7319	16.58
HAVCR2	20.8012	7194	16.5786
CXCL8	20.664	7144	16.4654
PGD	20.6907	7034	16.3883
SCT	19.2482	7162	15.7743
BRD3	19.4608	6988	15.7509
IQGAP2	19.6027	7112	15.6226
SAMD9L	19.7787	6779	15.5977
PLAUR	19.0271	6924	15.111
RWDD1	19.1625	6901	15.0944
LGALS9	18.7256	6799	14.9358
SORT1	18.3497	7010	14.9312
OPLAH	17.5452	6820	14.3201
NAPRT	17.3903	6792	14.1046
ENO1	17.4996	6591	13.8685
SERPINB1	17.548	6587	13.824
NADK	17.4738	6552	13.8153
PAG1	17.5674	7048	13.7771
DFFA	17.1609	6688	13.7676
PAMR1	17.0073	7012	13.7573
MPIG6B	17.4272	6891	13.7481
FES	16.5474	6900	13.7412
RAB6A	16.9345	6694	13.5678
ALDH2	16.2818	6729	13.4722
ACP6	16.3162	6765	13.3874
CELA2A	16.1334	6962	13.3825
GPI	16.9855	6489	13.3453
TBC1D5	16.4789	6699	13.222
ESM1	16.2272	6662	13.126
SEPTIN8	16.3818	6415	13.0782
FIS1	16.2262	6581	12.8721
HEPH	15.8618	6668	12.7538
ENDOU	15.4213	6695	12.7309
CIAPIN1	16.2584	6329	12.6931
FAS	15.5657	6448	12.6449
TSHB	15.0821	6703	12.3917
METAP2	15.7613	6319	12.3793
ASAH1	15.5849	6415	12.3538
F2R	15.3701	6357	12.3147
IST1	15.421	6253	12.2056
MYCBP2	15.235	6480	12.1745
MEPE	15.0451	6496	12.1237
RNF41	15.3359	6529	12.109
SCARF1	15.024	6652	12.1026
DAG1	15.3633	6132	12.0441
GCHFR	14.8439	6343	11.9021
PIGR	14.4725	6532	11.8215
DGKA	14.6067	6373	11.6657
GP5	14.2914	6685	11.6492
DUSP13	14.1986	6416	11.5674
TXLNA	14.6023	6114	11.4858
HCLS1	14.4824	6097	11.3704
MKI67	14.0939	6584	11.3306
POMC	13.7133	6388	11.0883
VTI1A	13.9564	5956	11.0054
AREG	13.5119	6273	10.9364
CSF1	13.4203	6076	10.7366
FEN1	13.0835	6160	10.6446
INPP5D	13.4168	6081	10.6436
APBB1IP	13.3921	5887	10.5384
SIRPB1	12.9654	6402	10.4123
GIGYF2	12.86	5938	10.3122
LPCAT2	12.954	5920	10.2264
GNAS	12.3713	6452	10.1527
MTPN	12.3291	7346	10.1195
CEACAM3	12.1982	6092	9.99938
PPP1R12A	12.3522	5722	9.95282
C3	12.3776	6091	9.90905
RIDA	12.101	5956	9.82638
DNAJA2	12.5443	5694	9.81698
RABEP1	12.4333	5700	9.79439
HIP1R	12.3559	5742	9.75205
F11	11.8003	5960	9.6693
CST6	11.8102	5955	9.66799
PSPN	11.5818	6181	9.5897
GP6	12.2048	5856	9.58385
ALCAM	11.7221	6021	9.48896
PSIP1	11.7792	5770	9.47381
HSPA1A	11.9903	5703	9.44715
STX7	11.8434	5896	9.42958
TNFRSF1B	11.6761	5910	9.34321
CRADD	11.8823	5536	9.34
MZB1	11.6194	5711	9.29062
SELP	11.5183	5739	9.2381
BID	11.4134	5444	9.09883
TNFSF14	11.3997	5465	9.0894
CA13	11.4858	5654	9.07545
PCBD1	11.182	5832	9.06776
COL9A1	11.0876	6211	9.05137
TGFA	11.3469	5550	9.03955
UBE2L6	11.3152	5609	8.918
CEP20	11.1863	5773	8.8983
CD46	11.3163	5660	8.88965
SERPINB6	11.2704	5414	8.85371
TBCB	11.1745	5397	8.84772
SERPINB9	11.1124	5737	8.8332
SLAMF8	10.8081	5673	8.77678
CRISP2	10.5244	5839	8.76856
SCARF2	10.7444	5912	8.74749
SELE	10.7078	5784	8.71123
OSM	10.8583	5609	8.68015
AHCY	10.8837	5378	8.67135
GGA1	10.5101	6088	8.66918
VIM	10.8047	6294	8.66263
TLR3	10.5691	5936	8.52003
S100A11	10.8159	5553	8.49386
CSTB	10.6542	5550	8.48309
DCTN2	10.7174	5406	8.47779
DMP1	10.4993	5704	8.46309
UFD1	10.4395	5762	8.39926
B3GNT7	10.4355	5723	8.38463
HGF	10.515	5339	8.38403
LSP1	10.6288	5501	8.33959
FYB1	10.4414	5318	8.33625
A1BG	10.2814	5406	8.27454
BRAP	10.3638	5084	8.18067
DNMBP	10.3379	5334	8.14652
INSL3	9.91769	5811	8.12427
BTN1A1	9.85324	5886	8.11505
UGDH	9.67295	5768	8.06819
SCAMP3	10.1094	5307	8.02126
SSC4D	9.59846	5678	8.00786
SORD	9.95734	5454	7.99014
SAFB2	9.77727	5409	7.94447
GTF2IRD1	9.54883	5852	7.8528
LBR	10.0628	4947	7.83269
NSFL1C	9.95781	5066	7.82587
CELSR2	9.50512	5618	7.7537
PDLIM7	9.88692	5053	7.73546
MED21	9.38222	5722	7.71789
GOPC	9.42487	5146	7.63359
SH3BP1	9.54808	5351	7.63047
IL1RN	9.58794	5300	7.62555
MYOC	9.28065	5748	7.62057
EVI5	9.52224	5146	7.60742
ENO2	9.60352	5107	7.60134
BIN2	9.59939	5134	7.5895
MAP2K1	9.62235	4862	7.58261
SCARB2	9.48832	5134	7.58247
AP3B1	9.48913	5064	7.49905
TYMP	9.52557	5252	7.48428
LEFTY2	9.34522	5873	7.47579
TSNAX	9.0284	5695	7.46186
SIGLEC1	9.44102	5345	7.44166
DSG3	8.871	5510	7.40642
CASP2	9.33755	5013	7.38852
EIF4G1	9.28682	4997	7.32756
TCN1	9.20621	5053	7.3268
TNFRSF21	8.97483	5612	7.29763
LRG1	8.84222	5522	7.25692
GASK1A	8.93388	5336	7.2281
STX4	9.10267	5048	7.20821
SPART	9.18495	4901	7.18488
HAVCR1	8.89889	5223	7.15169
SFRP1	8.95785	5168	7.14941
NFKB1	8.87601	4966	7.08683
SHBG	8.57576	5687	7.07384
FCGR2B	8.60064	5686	7.0545
DDX58	8.7994	4850	7.02908
VWC2L	8.59243	5445	7.02504
S100P	8.78117	5636	7.01953
EZR	8.8497	4997	6.99969
QSOX1	8.66565	4862	6.9958
KLK4	8.44741	5316	6.88493
SPINK5	8.27375	5386	6.82244
BCL2L15	8.6279	4796	6.82242
AIF1	8.45403	4991	6.81528
SEPTIN9	8.53769	5027	6.80618
ANXA5	8.21345	5279	6.78743
NAGPA	8.26313	5432	6.77826
CTSL	8.3791	5028	6.75317
PRL	8.36383	5393	6.73561
USP28	8.53921	4802	6.73434
CD82	8.04495	5323	6.73209
LRRFIP1	8.61609	4727	6.73019
SLC9A3R1	8.15884	5037	6.61776
CWC15	8.36117	4731	6.61529
CRACR2A	8.45927	4913	6.61282
GFRA2	8.19119	5201	6.59033
DBI	8.43308	4524	6.58803
ATRAID	8.16834	5013	6.5793
ADAM8	8.35938	4567	6.55886
CD164	8.29915	4860	6.53549
CAMLG	8.00277	5380	6.51609
SPINT3	7.82759	5217	6.51557
CDCP1	8.13494	4823	6.47078
LCP1	7.99965	4975	6.45304
EGF	8.25495	5007	6.45299
CAPG	7.98878	4988	6.44055
LILRB1	7.93025	5047	6.43517
IL17RA	7.79251	5327	6.41188
RBKS	7.89185	4904	6.38612
CCAR2	7.97783	5163	6.3657
SCPEP1	7.96285	4773	6.35845
CLSTN2	7.66239	5037	6.34792
WASHC3	8.17204	4405	6.34044
CR1	7.88372	4993	6.32992
BCR	7.78503	4897	6.32407
CRIM1	7.8767	5131	6.30248
FUT8	7.7474	5069	6.28476
PCDH12	7.65142	5226	6.28159
DPY30	7.96288	4738	6.2788
IPCEF1	7.77698	4833	6.25584
COL15A1	7.56885	5454	6.2135
CLEC5A	7.75749	4986	6.21188
PXN	7.8945	4450	6.17765
EGLN1	7.77793	4494	6.17136
SRP14	7.80654	4580	6.12992
VPS4B	7.78633	4662	6.11808
MDK	7.4866	4817	6.10073
ATG16L1	7.59916	4472	6.08293
TRIAP1	7.75635	4637	6.08007
SERPINE2	7.71559	4756	6.07895
CLEC1B	7.59184	4954	6.06516
GAL	7.41017	4929	6.0543
CHAD	7.35375	4942	6.03867
CHIT1	7.51088	5018	6.02408
LIFR	7.31403	5058	5.99364
ALPP	7.32838	5078	5.97109
MATN3	7.26069	4994	5.93508
CD177	7.38191	4824	5.93253
APOA2	7.21496	4650	5.8865
FCAR	7.41798	4812	5.88081
CD63	7.57135	4476	5.87929
IFIT3	7.27539	4815	5.87273
ASS1	7.16871	5120	5.8702
ADAMTSL2	7.20538	4657	5.85778
HADH	7.18495	4997	5.84931
PIK3AP1	7.18182	4826	5.8441
TOP1	7.0589	4954	5.84212
MTSS1	7.29521	4872	5.83295
PRDX3	7.26387	4794	5.80985
FADD	7.36893	4231	5.80792
HAO1	7.14275	4952	5.80523
PNMA1	6.97691	4876	5.77325
ARSB	7.32381	4658	5.76515
BAP18	7.37017	4280	5.7586
CDH2	7.09066	4783	5.74677
SNED1	6.9939	4840	5.72684
GBP1	7.21674	4498	5.72316
ITGB2	7.19817	4551	5.71554
TXNRD1	7.21188	4405	5.70446
CORO1A	7.21487	4324	5.69968
LARP1	6.87776	5096	5.64908
RSPO1	7.01106	4910	5.64851
HPGDS	6.90671	5020	5.64424
CEP170	7.14323	4283	5.61788
CFHR5	6.90938	4831	5.609
PALM2	6.81872	4742	5.60825
CTSC	6.80979	4728	5.59113
HPSE	7.16692	4492	5.58159
ICAM1	7.0532	4645	5.57269
RBPMS	6.83721	4489	5.56266
RRAS	6.80406	5001	5.55979
CRLF1	6.69456	4719	5.55072
CYTL1	6.80278	4889	5.52903
STAU1	6.72592	4805	5.51413
PM20D1	6.65303	4851	5.48447
CRKL	6.99807	4302	5.48368
MSRA	7.03036	4202	5.4796
YWHAQ	6.91662	4291	5.47578
AKR7L	6.7219	4897	5.46918
RBP7	6.88144	4443	5.45902
DRAXIN	6.77401	4806	5.45448
STAM	6.81212	4590	5.44501
CD40LG	6.90518	4608	5.4258
EDF1	6.7022	4772	5.4232
TRIM26	6.68644	4837	5.40219
ZHX2	6.84163	4354	5.39843
HBEGF	6.58468	4664	5.35812
PLA2G7	6.52148	4924	5.34867
NFYA	6.67494	4809	5.3344
VAV3	6.73229	4397	5.33177
LZTFL1	6.64988	4383	5.30564
RNASE1	6.62453	4340	5.29554
ALDH1A1	6.45338	4421	5.26951
INHBB	6.48238	4603	5.26885
OPTC	6.54044	5023	5.26097
TRIM58	6.43656	4688	5.25485
MCEMP1	6.70302	4280	5.24461
COMMD1	6.67409	4088	5.23643
CD40	6.39985	4699	5.21928
IL12RB2	6.25829	4787	5.21452
CCN2	6.45296	4861	5.20932
RALY	6.51059	4230	5.19958
BNIP2	6.48903	4448	5.19263
NCLN	6.2221	4741	5.19176
FKBP5	6.54304	4378	5.18882
CEMIP2	6.40826	4368	5.18387
IL1RL2	6.2542	4590	5.17877
PTPRF	6.22591	4805	5.17555
SWAP70	6.45626	4252	5.16301
PLCB2	6.41603	4305	5.15271
CPE	6.31954	4803	5.14182
HRG	6.29115	4689	5.13817
KLK3	6.23282	4852	5.12334
TF	6.23728	4610	5.11711
POLR2F	6.49597	4118	5.112
GDF15	6.39535	4478	5.10766
CBS	6.23217	4579	5.10723
SLK	6.272	4395	5.09734
LGALS1	6.41413	4301	5.09465
PPIB	6.50328	4114	5.07509
ATXN2L	6.15155	4934	5.02383
CEACAM19	6.01532	4496	5.02187
P4HB	6.3495	4296	5.00404
IL5RA	6.17427	4451	4.97205
SCLY	6.08817	4704	4.97152
REXO2	6.19363	4918	4.96782
PARK7	6.31149	3944	4.93982
OSMR	6.1503	4619	4.93247
MRC1	6.16327	4626	4.93155
TNFRSF10A	6.11306	4631	4.92946
MYL6B	5.95778	4766	4.90569
CCL3	6.09906	4441	4.89758
NRP2	6.08133	4444	4.88078
CFHR4	5.9231	4754	4.87561
TNFRSF14	6.17994	4082	4.87477
CLEC7A	6.01587	4418	4.8729
BPIFB1	5.96046	4595	4.86508
IGFBP4	5.98378	4613	4.85412
DCTN6	5.95982	4758	4.84732
C7orf50	5.96749	4338	4.84233
MFAP3L	5.87312	4589	4.82143
CLGN	5.92802	4400	4.80332
LRCH4	6.05002	4164	4.80006
EDDM3B	5.84385	4700	4.7966
LILRB2	5.90888	4497	4.76895
TEX101	5.72819	4601	4.76433
DDX4	5.79184	4713	4.75752
STK24	5.88012	4571	4.74893
PAGR1	5.83768	4605	4.7468
FUOM	5.80104	4368	4.72275
ST6GAL1	5.80477	4490	4.72199
ACY3	5.78049	4553	4.72136
ASPSCR1	5.88059	4342	4.71811
SPON2	5.85076	4555	4.70725
ADAMTSL5	5.73707	4454	4.70423
TIMP3	5.72601	4570	4.66228
TNFRSF17	5.75451	4234	4.65499
TNFSF9	5.68045	4668	4.64361
FGA	5.63591	4535	4.62687
CSF2RB	5.67986	4299	4.61717
FBP1	5.66423	4280	4.61109
ART3	5.61462	4253	4.60523
HHEX	5.83773	3803	4.60023
IKBKG	5.75506	3969	4.57719
PRCP	5.537	4501	4.55126
PTPN6	5.76046	3794	4.54474
NAA10	5.60406	4103	4.51581
PSMD1	5.46377	4378	4.505
IGFBP6	5.42955	4595	4.50387
FCAMR	5.68216	4234	4.49289
HDGF	5.61286	4213	4.49037
RNF149	5.59111	4167	4.47326
GSR	5.50884	4247	4.4653
PPP1R12B	5.37543	4381	4.44831
OLR1	5.57797	3943	4.42702
LYVE1	5.54014	4417	4.42691
ANXA3	5.56309	4014	4.41731
SETMAR	5.58261	3825	4.4061
TXN	5.52672	3943	4.40173
GPC1	5.31904	4390	4.39455
CCL7	5.34545	4320	4.38845
MMP3	5.30002	4530	4.38652
SLC27A4	5.41358	4236	4.38635
TNFRSF13B	5.51708	4178	4.37237
OSBPL2	5.45549	4279	4.36501
KLRD1	5.35406	4326	4.36027
CD207	5.25598	4382	4.33783
GPRC5C	5.26334	4403	4.33502
CD300A	5.39149	4144	4.31616
TAX1BP1	5.51708	3843	4.31013
GZMH	5.41671	4424	4.29523
IGSF8	5.3881	4080	4.29519
TADA3	5.23019	4270	4.28843
PPP1R9B	5.45063	3908	4.28268
AK2	5.3115	4017	4.28196
OBP2B	5.32272	4297	4.27843
KLK1	5.26442	4213	4.27347
MTHFSD	5.2061	4408	4.25711
ERBB3	5.16086	4169	4.25631
MARCO	5.23297	4447	4.23644
NT5E	5.19087	3932	4.22979
MAGED1	5.18152	4380	4.21738
TNFRSF11B	5.26535	3997	4.21143
PECR	5.21999	4339	4.20285
APOH	5.20999	4395	4.20266
CACYBP	5.38262	3508	4.19819
BAG4	5.29023	4237	4.18341
GZMB	5.2963	3939	4.17004
REG3A	5.21237	4047	4.15977
PTP4A3	5.12412	4165	4.15304
FZD8	5.08981	4430	4.14139
FETUB	5.14576	4111	4.14002
PIBF1	5.10755	3757	4.1204
FOSB	5.04096	3964	4.09486
BAG6	5.0383	4607	4.08465
EFCAB14	5.0953	4076	4.08248
TP53BP1	5.13486	3772	4.07731
MMP13	4.90009	4282	4.07512
GFRAL	5.06745	3901	4.06448
GMFG	5.15584	3495	4.06073
CST1	4.9336	4299	4.0603
OMG	4.83484	4054	4.04671
HDGFL2	5.10066	3701	4.04635
FAM13A	5.02063	3909	4.03959
ATP6V1D	4.88399	4320	4.03278
OFD1	4.88707	4222	4.01293
IL2	4.82924	4142	4.00142
GCC1	5.02778	3549	3.99991
SHMT1	4.93036	4035	3.9954
FN1	4.86591	4443	3.99137
CTF1	4.87833	4656	3.9865
PFDN4	4.8282	4310	3.984
MFAP4	4.85186	4199	3.96831
CEND1	4.79222	4094	3.96547
DARS1	4.98691	3893	3.94621
MMP8	4.96261	3885	3.94278
CTNNA1	4.82	4088	3.94234
TBCA	5.03914	3514	3.93419
CLEC12A	4.94727	3786	3.9199
DTD1	4.81145	4037	3.91523
C2	4.74319	4154	3.90044
ITGB5	4.7471	4139	3.89475
DNPEP	4.73946	4008	3.89131
PRDX6	4.84574	3894	3.8873
TGFBR2	4.85082	4115	3.8869
NMNAT1	4.90621	3787	3.88043
PCBP2	4.81142	4280	3.87926
TWF2	4.95775	3420	3.8778
CD33	4.80125	4036	3.86896
WWP2	4.86405	3874	3.86615
KYNU	4.75522	3977	3.86434
INPP1	4.75132	4055	3.8636
LYPLA2	4.78977	4075	3.85306
ARHGAP5	4.73891	4106	3.84991
ARHGAP1	4.6328	4124	3.83626
PTS	4.76575	3720	3.8331
KLK14	4.64856	4386	3.82696
ANXA2	4.86291	3857	3.80781
GGACT	4.76543	3851	3.80617
CASP7	4.61838	3885	3.79972
PLXNB3	4.77528	3698	3.78836
GIP	4.62685	4216	3.78448
TMSB10	4.82132	3505	3.78222
KAZALD1	4.62601	3916	3.78128
ECHS1	4.70598	3900	3.77643
MAN1A2	4.5645	4194	3.76225
MEGF11	4.57664	4056	3.76006
PEAR1	4.6345	3915	3.74665
PSAP	4.6392	3788	3.74557
RTN4R	4.70641	3636	3.74379
NUDC	4.65675	3656	3.72248
CD69	4.67345	3805	3.71902
NDUFA5	4.59441	3994	3.71613
DUSP3	4.49781	4311	3.70897
ECI2	4.49924	3999	3.69415
STIP1	4.65402	3761	3.6853
CES3	4.53362	3883	3.67873
CTSF	4.48558	4012	3.67793
CFB	4.62046	3376	3.6774
ANGPT1	4.56226	3956	3.67582
CCL4	4.65155	3584	3.66583
OLFM4	4.56862	4040	3.66064
NT5C3A	4.63207	3501	3.65841
PILRB	4.4694	3813	3.65008
MYDGF	4.65532	3309	3.64532
MYH9	4.44105	4140	3.64236
SPON1	4.57099	3947	3.64221
ICAM5	4.44589	4205	3.63419
C8B	4.40224	3907	3.6255
TALDO1	4.61609	3437	3.62127
ARF6	4.61441	3444	3.60715
C2orf69	4.41607	3953	3.59644
PRSS2	4.32957	3872	3.5941
CRELD1	4.52637	3547	3.59281
TACC3	4.53548	3531	3.58546
PTPRK	4.49182	3710	3.58269
SF3B4	4.51798	3592	3.58002
ATP5IF1	4.35132	3919	3.5794
FABP5	4.49924	3568	3.57642
AGXT	4.39292	4020	3.57594
TBCC	4.51137	3607	3.5682
USP25	4.55144	3238	3.56094
LILRA6	4.33078	4105	3.55615
CSF3	4.35975	4150	3.55221
BHMT2	4.30623	4102	3.5452
HS1BP3	4.52235	3498	3.54363
CALCOCO2	4.53371	3404	3.53136
OMD	4.30069	4020	3.52381
PDIA3	4.39132	3870	3.52352
BCAT1	4.36163	3599	3.52248
TMEM106A	4.37889	3697	3.5183
SIGLEC10	4.43797	3706	3.5176
NFKBIE	4.44912	3703	3.51661
GIPC3	4.37354	3743	3.51342
DLG4	4.50449	3487	3.51066
THSD1	4.29488	4046	3.50739
NFU1	4.40012	3497	3.50665
IGFBP1	4.29133	3958	3.50397
IL18BP	4.39784	3826	3.49859
PYDC1	4.25098	4172	3.4906
ERMAP	4.41433	3616	3.4864
PQBP1	4.32145	3811	3.48515
ANXA1	4.38061	3487	3.47768
SCIN	4.26565	3843	3.4762
KDR	4.22674	3714	3.47401
FLT1	4.31539	3668	3.47173
JPT2	4.34924	3736	3.47001
FCER2	4.29199	3656	3.46611
SMPDL3B	4.27999	4174	3.46406
ATP6V1G1	4.21988	3918	3.46115
SCN2A	4.16958	4096	3.45986
PLEKHO1	4.22932	3528	3.45614
AFM	4.16008	3701	3.45499
FXN	4.23632	3707	3.45145
RYR1	4.23972	4022	3.44485
PREB	4.1899	3880	3.44443
NT5C1A	4.37071	3370	3.44288
NUMB	4.29324	3714	3.44201
CCL21	4.1909	3936	3.43992
MMP9	4.31681	3489	3.43747
DNAJB6	4.36455	3284	3.42903
RRM2	4.253	3980	3.42612
RBM19	4.20526	3560	3.42571
GRP	4.18778	3858	3.42236
PMCH	4.18919	4055	3.41856
APLP1	4.23009	3468	3.41649
MGMT	4.2586	3551	3.41035
GBA	4.15971	3729	3.40693
GH1	4.14632	3811	3.40685
OTOA	4.17219	3753	3.40171
CPTP	4.13238	3748	3.39942
NUCB2	4.24335	3704	3.39599
SPINK4	4.20246	3688	3.38265
VSTM2L	4.10226	3930	3.37895
SLC4A1	4.21425	3802	3.37879
NBN	4.29112	3393	3.37619
NID2	4.17402	3917	3.37191
CILP	4.12971	4029	3.36772
SAG	4.07133	4040	3.36447
F11R	4.2073	3406	3.35157
SPINK8	4.06875	3895	3.34856
ARTN	4.09536	4128	3.33791
ANGPTL3	4.13082	4106	3.3378
ZP4	4.12837	4147	3.33689
CRTAC1	4.10327	3893	3.33572
RGMA	4.03835	3834	3.33514
NDRG1	4.07196	4030	3.3261
SPRR1B	4.07223	3877	3.32392
CKMT1A_CKMT1B	4.09938	3901	3.31325
TNFRSF10B	4.12967	3563	3.31184
PEBP1	4.23583	3155	3.31071
MSLNL	3.98463	3843	3.30549
SUGP1	4.111	3687	3.29728
CRIP2	4.08959	3996	3.2963
LY96	4.0808	3603	3.28145
HIP1	4.06442	3760	3.27845
FOXO1	4.04481	3482	3.27828
FKBP1B	4.11386	3666	3.27777
DAB2	4.11531	3364	3.27741
CPB1	4.00382	3797	3.27546
SCGB3A1	4.01054	3724	3.26864
CLEC6A	4.17555	3335	3.26306
RTKN2	3.96521	3931	3.25992
NPC2	4.15629	3331	3.25781
TNN	3.96236	3757	3.255
DKKL1	3.95902	3611	3.24956
CD74	4.09338	3766	3.24633
EIF2AK3	3.97364	4051	3.23683
FSTL1	4.0125	3538	3.23423
GNLY	4.07197	3314	3.23396
DNAJB14	4.09769	3386	3.22389
MMP7	4.02827	3613	3.22041
ENPP2	4.01891	3701	3.21889
IL13RA1	3.98401	3422	3.20623
DDX1	3.86556	3776	3.19771
TIMD4	3.95774	3712	3.1944
CA6	3.92153	3776	3.1938
GLIPR1	4.01298	3657	3.1929
GGT1	3.92927	3461	3.19256
CD276	3.88959	3790	3.19228
CD2AP	3.97602	3794	3.18957
MSTN	3.89	4327	3.18228
BGLAP	3.93053	3755	3.18017
LYAR	3.9681	4015	3.17782
VSIG4	3.97234	3439	3.17105
VWA1	3.98585	3638	3.17022
LSM8	3.85501	3820	3.16946
TPBGL	3.86318	3749	3.16805
TIGAR	3.95272	3874	3.16706
ANG	3.83441	3874	3.1634
GC	3.86373	3733	3.15625
CD3G	3.90157	3677	3.14469
ELAC1	3.89054	3534	3.14417
SCRN1	3.992	3679	3.14164
NCR1	3.81909	3818	3.13122
OGA	3.96114	3188	3.12486
ADD1	3.9408	3472	3.11912
CXCL10	3.89416	3374	3.1153
MTIF3	3.85982	3568	3.11501
SDC4	3.88184	3452	3.10785
CES1	3.83893	3359	3.10575
ARNT	3.81742	3914	3.10434
KLK7	3.80118	3768	3.09987
CCL16	3.80554	3767	3.09693
MSMB	3.81366	3933	3.09152
DAAM1	3.81139	3906	3.08902
SATB1	3.80925	3660	3.08616
TNFRSF12A	3.81286	3656	3.08603
COCH	3.81553	3644	3.07636
KLKB1	3.75344	3630	3.07219
PNMA2	3.77432	3843	3.07217
TNFSF10	3.70752	3719	3.06681
MCEE	3.73671	3684	3.06393
LGALS4	3.74287	3688	3.0636
NEFL	3.79079	3632	3.06106
ARHGEF5	3.78873	3671	3.0597
LILRA5	3.77332	3663	3.04787
KIRREL1	3.70654	3810	3.04666
FGF21	3.72248	3807	3.04608
PGLYRP4	3.7306	3852	3.04434
DDA1	3.70401	3664	3.03933
TBC1D23	3.79494	3237	3.03732
NME1	3.79689	3885	3.03614
NENF	3.701	3578	3.03351
VWF	3.64434	3771	3.02398
DCLRE1C	3.70512	3737	3.02392
TPPP2	3.70241	3906	3.0094
DTX2	3.70426	3923	3.00837
GAS6	3.7128	3758	2.99785
HEPACAM2	3.68825	3601	2.99566
SYT1	3.64733	3459	2.99343
REN	3.62358	3802	2.99175
STC1	3.61858	3560	2.9906
ATP6V1F	3.65862	3431	2.9897
ATOX1	3.73716	3230	2.98898
LONP1	3.68598	3721	2.98635
ARNTL	3.63552	3755	2.98554
STX3	3.63665	3369	2.98289
CYB5A	3.61691	3807	2.98133
IGF2R	3.6822	3304	2.98103
PER3	3.67343	3788	2.97977
TP73	3.59041	3529	2.97587
S100A12	3.73651	3171	2.973
TK1	3.68176	3842	2.97154
OGN	3.70028	3438	2.9707
CLTA	3.66835	3866	2.96849
TJAP1	3.76533	3132	2.96275
NARS1	3.70732	3828	2.95985
GFRA3	3.59582	3690	2.95904
METAP1	3.61481	3776	2.94809
STX16	3.61301	3589	2.94655
ZBP1	3.68872	3490	2.9448
FDX2	3.57059	3776	2.9437
PLIN3	3.71355	3139	2.94288
AAMDC	3.67339	3284	2.94285
FKBP4	3.64682	3230	2.9386
GCG	3.54771	3733	2.9354
PECAM1	3.70522	3114	2.93371
ADH1B	3.62953	3525	2.92914
NCAM1	3.56839	3456	2.91738
XG	3.59953	3364	2.91552
OTUD6B	3.66644	3420	2.91471
REG1A	3.5767	3452	2.91331
ATP1B1	3.4966	3730	2.91207
FBLN2	3.5617	3765	2.91091
GTPBP2	3.65697	3393	2.91048
SERPINI2	3.52634	3436	2.90788
MAMDC4	3.57229	3219	2.89907
ATP6V1G2	3.54504	3692	2.89771
RTN4IP1	3.58289	3612	2.8901
PAXX	3.62459	3323	2.88508
DCC	3.47012	3531	2.88281
DCBLD2	3.53831	3359	2.88075
DAPK2	3.58608	3219	2.86546
HDDC2	3.51694	3563	2.86416
RUVBL1	3.4878	3637	2.86414
BPIFB2	3.55963	3390	2.8596
CXCL11	3.47945	3644	2.85626
PRKD2	3.4611	3564	2.8516
AXL	3.52416	3642	2.85102
FGR	3.64233	3105	2.84805
BSG	3.50626	3329	2.84184
ZNF830	3.46537	3762	2.8393
ABL1	3.60577	3027	2.83759
BMP10	3.42354	3613	2.83455
SMAD3	3.50767	3980	2.83416
HSDL2	3.47993	3671	2.83356
CNST	3.44826	3642	2.82994
SCN3B	3.4366	3671	2.82881
DCXR	3.52155	3271	2.82655
CHGB	3.47126	3827	2.8259
MB	3.41929	3788	2.80938
DEFA1_DEFA1B	3.50485	2953	2.80728
TINAGL1	3.40143	3622	2.80192
ARG1	3.44713	3379	2.79882
EPGN	3.39254	3274	2.79049
RNASE3	3.5579	3049	2.78788
ACYP1	3.55758	3001	2.78734
SEMA7A	3.46653	3513	2.78502
DNAJB2	3.56337	2890	2.78494
PLAT	3.42129	3710	2.78461
SERPINI1	3.39932	3288	2.77676
TNFRSF6B	3.44077	3559	2.77331
PTPN1	3.47658	3104	2.76373
PFDN2	3.34575	3701	2.76347
GRPEL1	3.45441	3178	2.76293
SIRT5	3.39223	3314	2.76019
TMEM25	3.38192	3511	2.75962
SMC3	3.42296	3536	2.75788
CD84	3.40905	3066	2.74451
SLMAP	3.39429	3621	2.73818
PGLYRP1	3.4277	3242	2.73626
DHODH	3.3804	3593	2.73543
GPIHBP1	3.33132	3466	2.72831
VPS37A	3.41233	3321	2.72694
MTDH	3.34977	3621	2.72094
PPP2R5A	3.32083	3762	2.72026
CDH6	3.34988	3474	2.71749
LEP	3.36553	3433	2.7139
CAPN3	3.32119	3438	2.71259
LIPF	3.3722	3371	2.70997
IFNGR2	3.40187	3074	2.70944
IL1B	3.32551	3286	2.70494
SERPIND1	3.30011	3419	2.70361
CFHR2	3.31587	3443	2.70126
PADI4	3.41617	3108	2.69267
DXO	3.44313	2821	2.69083
MIF	3.4735	2802	2.68793
SMAD1	3.2792	3443	2.68778
IFIT1	3.28793	3538	2.68658
SHD	3.2782	3380	2.68526
TERF1	3.33438	3360	2.68051
TIGIT	3.30174	3574	2.67545
SERPINA6	3.22767	3488	2.6689
SPARC	3.28427	3442	2.66863
DNAJB8	3.24708	3890	2.66792
SKAP2	3.3856	3087	2.66766
TGFBR1	3.25244	3422	2.66672
OPHN1	3.28699	3572	2.66606
TMPRSS5	3.22654	3573	2.66562
TST	3.30967	3447	2.66541
MORC3	3.34705	2955	2.66322
VSIG10L	3.29116	3518	2.66188
LYPD3	3.26523	3609	2.66038
LYZL2	3.26045	3443	2.66033
SELL	3.2276	3639	2.65899
THRAP3	3.27749	3259	2.65083
UNG	3.24031	3494	2.65074
PNLIPRP2	3.22776	3487	2.64888
ITGB1	3.25243	3187	2.64481
ZBTB17	3.30404	3519	2.64319
MITD1	3.31013	3178	2.64075
IGLC2	3.24603	3359	2.63696
TOP1MT	3.21645	3508	2.63146
PCSK7	3.24462	3501	2.62801
SART1	3.30929	2880	2.62775
BMP4	3.25732	3619	2.62534
C1QTNF9	3.18359	3292	2.62412
SNX9	3.29216	2940	2.62401
DGKZ	3.17528	3440	2.62205
EPHX2	3.19216	3897	2.62181
VPS53	3.24161	3301	2.62162
CABP2	3.20659	3319	2.61718
PLXDC2	3.26124	3324	2.61685
ITPA	3.24957	3526	2.61489
SMAD5	3.24919	3442	2.61412
IGDCC4	3.19316	3366	2.60729
EIF2S2	3.22808	3745	2.60229
ICAM2	3.24652	3016	2.60202
SLC12A2	3.18471	3428	2.60085
STAT5B	3.23436	3078	2.59927
PRC1	3.16107	3606	2.59199
ADGRF5	3.19854	3361	2.58979
SLURP1	3.23057	3186	2.58428
RBPMS2	3.30137	2841	2.58423
BCL2	3.21161	3079	2.58046
LRPAP1	3.22413	3298	2.58003
PHLDB2	3.177	3370	2.57939
WARS	3.21385	3263	2.57904
HIF1A	3.11063	3407	2.5739
IDS	3.13543	3424	2.56579
USP47	3.15388	3128	2.56572
CNTNAP4	3.13298	3294	2.56204
NOTCH2	3.19639	3436	2.56101
VEGFC	3.16146	3476	2.55953
NEB	3.14574	3531	2.55765
TRIM25	3.19707	2872	2.5532
CLU	3.1508	3222	2.5526
CD300C	3.14376	3233	2.5495
KLF4	3.15093	3172	2.5446
MANSC1	3.1703	3251	2.5423
DUT	3.19003	3138	2.54201
CPLX2	3.12228	3502	2.53648
HNRNPK	3.12841	3760	2.53525
APOL1	3.14773	3191	2.5315
BATF	3.14308	3307	2.53047
THTPA	3.17164	2908	2.52795
CDC26	3.14483	3084	2.52375
NAAA	3.05934	3390	2.52356
ARHGAP25	3.13888	3005	2.52259
PRG2	3.11292	3296	2.52154
SLC16A1	3.12043	3255	2.51889
ISM1	3.10993	3373	2.51801
HGS	3.08567	3434	2.51704
SCGB1A1	3.01714	3314	2.51454
AGT	3.05819	3377	2.51384
CD209	3.09219	3331	2.51275
CLEC4D	3.13618	2944	2.51181
AKT3	3.08783	3586	2.51171
IGHMBP2	3.10092	3330	2.51131
EDA2R	3.1091	3093	2.50844
XIAP	3.1265	3262	2.50744
TGFB1	3.15499	2976	2.50734
GATD3	3.09409	3235	2.50575
DLL1	3.12736	3309	2.49816
GRN	3.13713	2895	2.49577
PARP1	3.17737	3017	2.49239
IL17F	3.0693	3310	2.49154
XPNPEP2	2.99046	3269	2.49146
MEGF9	3.06385	3298	2.49055
ITM2A	3.02218	3380	2.48812
SSBP1	3.05025	3445	2.48739
FLI1	3.10768	3075	2.48281
LDLR	3.05564	3208	2.48068
ADA	3.08274	3438	2.48051
NFKB2	3.02173	3596	2.47836
ZNRD2	3.04394	3190	2.47817
SYTL4	3.0398	3224	2.4746
FNTA	3.04514	3405	2.47387
GLA	3.06993	3010	2.4733
TNFAIP8L2	3.12888	2656	2.46747
HBQ1	2.98087	3410	2.46435
NTF3	2.99775	3292	2.4612
MANEAL	3.00848	3421	2.46062
IL1R1	3.02786	3302	2.46028
MME	3.07311	3427	2.45777
AGBL2	3.00382	3368	2.45601
PLA2G4A	3.02633	3252	2.45592
ECM1	3.00232	3491	2.45378
CALCB	3.01421	3252	2.45242
KYAT1	3.01299	2991	2.45142
PDXDC1	2.97618	3376	2.44984
GSTA3	3.03683	3198	2.44969
LILRA3	3.00824	3043	2.44905
CHL1	3.00652	3439	2.44822
GP1BA	3.03849	3264	2.44764
CALCA	2.95888	3316	2.44757
NLGN1	2.93192	3344	2.44678
GIT1	2.97953	3408	2.44113
MPO	3.05793	2811	2.44047
PSMD5	2.97286	3309	2.43963
REG3G	2.97144	3523	2.43747
MRPL46	2.95616	3310	2.43699
LGALS7_LGALS7B	2.95667	3293	2.43623
CDC123	3.0199	3295	2.43334
TPSG1	2.97707	3368	2.43267
PRTN3	3.04778	3008	2.42558
AIFM1	2.9653	3170	2.42334
CPA1	2.94763	3077	2.42125
CRHR1	2.95349	3727	2.41822
LGMN	2.9621	3350	2.41627
BABAM1	2.94568	3393	2.41347
CEP43	2.98505	3498	2.41103
NCAN	2.98326	3361	2.41091
IL9	2.91789	3375	2.40725
PCDH9	2.97816	3257	2.40627
NDUFS6	2.9355	3123	2.4037
SNX18	2.93596	3284	2.40124
ANGPT2	2.9576	2897	2.39913
SV2A	2.92923	3335	2.39576
MPI	2.94696	2984	2.39472
BTN3A2	3.0036	3017	2.39191
NELL1	2.96596	3266	2.39182
AMFR	2.91564	3311	2.38942
B3GAT3	2.94768	3249	2.3875
EPN1	2.91868	3350	2.3858
LRTM1	2.89941	3146	2.38366
LAMB1	2.9752	3193	2.38338
PLSCR3	3.01014	2815	2.38131
AMN	2.91397	3271	2.38097
HSD11B1	2.90411	3085	2.37973
CD7	2.87982	3156	2.37894
BTD	2.8833	3355	2.37737
MANF	3.01625	2834	2.37679
NXPE4	2.92999	3369	2.37667
TAB2	2.91027	3300	2.37368
CPPED1	3.00221	2795	2.3736
EFEMP1	2.89086	3258	2.36949
ANGPTL2	2.93035	3350	2.36716
THOP1	2.94128	3112	2.36697
PLA2G1B	2.86387	3178	2.3655
LYSMD3	2.89516	3177	2.36527
MPRIP	2.87725	3266	2.36482
CD300LF	2.90249	3219	2.36404
PAM	2.93399	3040	2.35775
DNAJC21	2.93599	3237	2.3554
GNE	2.86915	3446	2.35087
UMOD	2.8873	3012	2.34896
FGF2	2.871	3314	2.3458
PDGFB	2.90189	3271	2.34184
RAB11FIP3	2.87796	3268	2.33737
PNPT1	2.8865	3472	2.33552
KLK12	2.90801	3229	2.33549
F13B	2.83689	3315	2.3336
RCC1	2.9237	2879	2.33303
NECTIN4	2.82519	3261	2.32782
VEGFA	2.94913	2884	2.32771
SIGLEC7	2.84126	3005	2.32505
HEXIM1	2.93839	2708	2.32302
GADD45GIP1	2.87597	3245	2.31779
SYAP1	2.92362	2667	2.31725
BDNF	2.8643	3201	2.31712
GAD2	2.82976	3293	2.31689
F9	2.83787	3026	2.31656
AMBP	2.89964	3143	2.31635
VTCN1	2.82659	3299	2.31551
HAGH	2.84502	3036	2.31436
MUC13	2.81997	3264	2.31354
CCL18	2.86117	3273	2.31296
UBXN1	2.89045	2813	2.31268
MMP12	2.8302	3168	2.31241
CENPJ	2.81085	3169	2.31058
APOE	2.85523	3198	2.30666
ITGAM	2.87283	2886	2.30664
BMPER	2.8522	3166	2.30479
PF4	2.85085	3313	2.30475
CEACAM8	2.92476	2913	2.30415
NUBP1	2.83475	3202	2.30385
ST13	2.88993	2878	2.29867
LY75	2.82037	3175	2.29802
DSC2	2.87033	3239	2.29714
TNNI3	2.85394	3082	2.29
AK1	2.86322	2796	2.28924
ERBB4	2.76885	3142	2.28814
TOM1L2	2.7871	3275	2.28761
MRPL24	2.80851	3267	2.28597
CEP290	2.76577	3187	2.28556
KRT14	2.82149	3350	2.28398
CDH22	2.77686	3200	2.28223
GNPDA2	2.77769	3310	2.28214
LTBP2	2.85039	2920	2.28172
TPR	2.89701	2505	2.28033
VMO1	2.7788	3253	2.27504
PAK4	2.77775	3376	2.2728
CST5	2.78484	3232	2.27269
CLINT1	2.76745	3242	2.26731
GNGT1	2.77898	3248	2.26456
BHLHE40	2.72846	3171	2.26455
FOS	2.80899	2949	2.26437
MXRA8	2.80259	3186	2.26368
SGSH	2.75668	3267	2.26348
KLK8	2.76979	3242	2.26311
ACRV1	2.72911	3097	2.26246
HTR1A	2.77559	3164	2.25926
DDAH1	2.80595	3093	2.25699
TNFRSF1A	2.82841	2892	2.25657
TXNDC5	2.81446	2760	2.25415
UNC79	2.76417	2926	2.2502
SCP2	2.74885	3245	2.24755
DNAJA4	2.84266	2809	2.24415
HSD17B3	2.76875	3140	2.24165
SEL1L	2.755	2995	2.2406
C19orf12	2.76512	3107	2.2404
REG1B	2.75087	3051	2.23929
AMIGO1	2.72071	3109	2.23248
DPT	2.71318	3234	2.2323
ARSA	2.78925	2880	2.2298
BLVRB	2.73562	3053	2.22793
C1R	2.69214	3102	2.22505
PALM3	2.73224	3192	2.22473
CDH5	2.70666	3213	2.22318
CD300LG	2.76646	3110	2.22114
ABO	2.72492	3024	2.21973
IL33	2.73044	3106	2.21927
VSTM1	2.75465	2840	2.21639
PRKAR1A	2.74255	2935	2.21629
MYL1	2.72942	3439	2.20898
MMUT	2.71057	3183	2.2084
CNTN4	2.67624	3066	2.2081
SDK2	2.70679	3038	2.20792
HLA-E	2.69361	3207	2.20583
TLR4	2.70249	3109	2.20545
FKBP14	2.73684	2884	2.20216
MICB_MICA	2.74036	3047	2.2016
HNF1A	2.70283	3040	2.19855
SEMA4C	2.73078	3208	2.19712
MAP2	2.69207	2907	2.19702
NTF4	2.66739	3100	2.19428
CDSN	2.66881	3028	2.18649
IDI2	2.67531	3331	2.18596
PEPD	2.68464	2996	2.18473
FAM20A	2.688	3027	2.1844
CLSTN1	2.69732	3173	2.18147
ICAM4	2.68003	2841	2.17855
GSTT2B	2.68388	2966	2.17833
KRT5	2.68389	3095	2.17803
TAP1	2.69337	3096	2.17584
ADAMTSL4	2.64974	2999	2.17462
ANPEP	2.65437	3106	2.17276
SEPTIN7	2.70918	3008	2.17194
CASP3	2.74682	2720	2.17085
GORASP2	2.71258	2655	2.16802
NRGN	2.65603	3137	2.16465
RNF4	2.62559	3044	2.1622
TIMM8A	2.68161	3141	2.16176
EGFLAM	2.59173	3058	2.16103
WFDC12	2.62177	3318	2.1598
LTA4H	2.68179	3062	2.15759
M6PR	2.67479	3016	2.15747
RETN	2.71124	2939	2.15649
PRSS27	2.6457	3005	2.15212
CHCHD6	2.60759	3032	2.1514
RECK	2.6506	2918	2.14883
APOM	2.61158	3130	2.14582
GRHPR	2.65554	3005	2.14497
NFAT5	2.62956	2968	2.14495
ANKRD54	2.61444	3196	2.14487
SKIV2L	2.62904	3272	2.14341
FOLR2	2.61397	3073	2.14335
CNP	2.71807	2567	2.14098
SNX15	2.69062	2726	2.14087
GDF2	2.60305	2910	2.13999
TIMP1	2.67434	2686	2.13834
PRKCQ	2.62509	3131	2.13468
MAP2K6	2.64691	2715	2.12813
CCL27	2.6285	3176	2.12811
PSCA	2.60676	3145	2.12358
ACY1	2.63563	3041	2.12188
SNCG	2.63664	2708	2.11873
HMCN2	2.60654	3301	2.11751
CETN3	2.62688	2873	2.11682
PGF	2.55877	3101	2.11474
PSME2	2.62491	2707	2.11118
AZI2	2.62994	2967	2.11075
LXN	2.60822	3112	2.10981
CHRDL1	2.5704	3039	2.10824
PSME1	2.63781	2553	2.10615
DCN	2.59864	3139	2.10202
CXADR	2.59029	2984	2.10183
CDC25A	2.59714	3020	2.10151
IL11	2.57267	2863	2.10023
TREML1	2.6468	2859	2.09975
CXCL9	2.62621	2846	2.0985
ARID4B	2.62294	2687	2.0952
MICALL2	2.58887	3153	2.09498
DYNC1H1	2.55397	3140	2.09459
TP53I3	2.59875	2860	2.09413
MYOM2	2.56679	3096	2.09139
RABEPK	2.56548	3167	2.09042
IL16	2.65752	2642	2.08856
RGS8	2.56735	2978	2.08854
CHMP1A	2.66844	2446	2.08851
TOR1AIP1	2.6087	2816	2.08687
MPHOSPH8	2.58953	3479	2.08672
SORBS1	2.55539	3017	2.08657
VCPKMT	2.5688	3207	2.08476
PODXL2	2.53076	2906	2.08111
CSF2RA	2.60631	2895	2.07947
PILRA	2.59079	2735	2.07944
ECHDC3	2.55449	3034	2.07786
CDHR1	2.50051	3049	2.07156
RAB37	2.52383	2964	2.06853
TNFSF11	2.53278	2929	2.06712
EFNA4	2.57787	2863	2.06506
CACNA1H	2.49594	3146	2.06164
PCSK9	2.5264	2871	2.05962
ALPI	2.53409	3315	2.05926
SERPINE1	2.55342	2922	2.05894
PZP	2.51804	2878	2.05699
COX6B1	2.55989	3070	2.05359
TCL1B	2.52822	3508	2.05203
DIABLO	2.49196	2844	2.04993
ISLR2	2.50953	3047	2.04753
UPK3A	2.49692	3081	2.04738
FCGR2A	2.59238	2623	2.04698
IRAK4	2.59068	2542	2.04583
LRFN2	2.4857	3060	2.04541
VAMP8	2.57479	2614	2.04541
HARS1	2.62631	2506	2.04289
IL3RA	2.48741	2928	2.04223
GM2A	2.54528	2887	2.04147
STAT2	2.56814	2855	2.03923
SNX2	2.5043	2957	2.03749
EHD3	2.47911	2996	2.03718
FCRLB	2.49961	3088	2.03612
CBLIF	2.47387	2995	2.03507
YY1	2.51614	3281	2.03245
IGFBP3	2.47644	3041	2.03131
CLEC11A	2.51494	2836	2.0285
TEF	2.47964	3001	2.02832
ANXA4	2.52274	3087	2.02815
CD58	2.50419	2898	2.02712
HMGCL	2.49629	3039	2.02379
ENAH	2.484	3058	2.01906
GSN	2.47462	3144	2.01773
LBP	2.47566	2862	2.01526
MIA	2.47642	3098	2.01476
IL6ST	2.4847	2954	2.01429
GALNT7	2.46356	2903	2.00811
F12	2.44878	2827	2.00783
PPIE	2.44151	3105	2.00729
NCF2	2.53763	2604	2.00557
LILRB5	2.45688	2807	2.00374
DNAJA1	2.42451	2853	2.00317
IL2RA	2.44263	3100	2.0023
LRP11	2.46654	2901	2.00204
PTGR1	2.46556	3043	2.00198
SIRT1	2.48849	2861	2.0019
VAT1	2.4614	2720	1.99739
EPO	2.45905	2885	1.99505
CAMSAP1	2.47968	2919	1.99333
NFASC	2.48774	2772	1.99302
FOLR1	2.46347	2718	1.99055
IL18	2.47757	3015	1.99034
ACVRL1	2.46959	2965	1.98778
ADAM15	2.42307	3215	1.98351
ATP2B4	2.40855	3007	1.97914
HSPA2	2.43399	3051	1.97652
VSIG10	2.39682	2747	1.97483
OMP	2.39713	3063	1.97444
HS6ST2	2.43128	2861	1.97222
DNAJC6	2.49725	2693	1.97195
WASF3	2.41041	3054	1.97101
SERPINC1	2.40473	2873	1.96901
AGRN	2.42971	3020	1.96843
DKK1	2.4412	2973	1.96757
POLR2A	2.38982	2845	1.96121
TACSTD2	2.39198	2799	1.96038
LRP2	2.41293	3033	1.9579
PTPRM	2.42834	2914	1.95644
ERN1	2.40504	2914	1.95627
FCRL5	2.43176	2609	1.95404
ARG2	2.39921	2887	1.9511
PENK	2.39675	2940	1.95037
YES1	2.39055	3018	1.94965
FGFBP2	2.42458	2767	1.94588
LPA	2.3383	3008	1.9415
BCAT2	2.38155	2801	1.93936
PDGFRA	2.42534	2918	1.93828
NFE2	2.40965	2792	1.93436
TFPI	2.42329	2440	1.93428
SLAMF6	2.43133	2768	1.93275
GYS1	2.45145	2857	1.93216
CASC3	2.35468	2959	1.93176
CCL8	2.37996	2983	1.93036
IL34	2.36507	2998	1.92933
CXCL3	2.36647	3000	1.92768
GLOD4	2.48375	2337	1.92765
NT5C	2.37154	2888	1.92314
ADAMTS1	2.38038	3029	1.92205
SMARCA2	2.34972	3026	1.92131
FRZB	2.38146	2939	1.92118
EGFL7	2.33937	3078	1.92019
RCOR1	2.36631	2723	1.91989
IL13RA2	2.37205	2918	1.91985
TNFSF13	2.37235	2785	1.91927
DNAJC9	2.3661	2548	1.9191
CD38	2.36183	2955	1.91724
TREM2	2.38973	2652	1.91715
CCDC80	2.31929	2858	1.91449
FTCD	2.37176	2990	1.91397
CLSPN	2.33498	3011	1.91161
CBX2	2.33694	2984	1.90853
CEP164	2.35464	2771	1.90618
GRIK2	2.32451	2967	1.90606
LRRC38	2.34116	3042	1.90559
IFNW1	2.33003	3055	1.90254
PBXIP1	2.30459	2846	1.90165
RARRES2	2.35142	2810	1.90156
UROS	2.35484	2881	1.90122
VSIG2	2.37816	2986	1.89946
STXBP1	2.3324	2984	1.8993
TNFRSF11A	2.36726	2755	1.8982
CEACAM21	2.3794	2765	1.89819
IL17RB	2.33393	3024	1.89763
PLA2G10	2.30357	3005	1.89639
PLB1	2.33458	3068	1.8956
SH2B3	2.30097	2793	1.89539
TMED4	2.35472	3031	1.89479
CCL5	2.35639	2905	1.89421
GSTP1	2.3536	2908	1.89377
SMTN	2.38089	2509	1.88991
PRKAR2A	2.38207	2292	1.88843
DBH	2.30961	3035	1.88587
RGCC	2.29308	2849	1.88397
DPP7	2.37307	2689	1.88376
ANGPTL4	2.30705	2945	1.88371
FGF12	2.32979	2781	1.88062
IL36G	2.3357	2857	1.87977
ARID3A	2.29844	2939	1.87909
ESYT2	2.38267	2332	1.87789
PDLIM5	2.31279	2794	1.87774
SRPX	2.31292	2893	1.87607
IL10RB	2.36638	2554	1.87482
CACNA1C	2.333	3053	1.87424
DBNL	2.32735	2634	1.87314
SAA4	2.32028	2692	1.8729
IGFBP2	2.30474	2897	1.8727
SERPINH1	2.28367	2796	1.87232
TPT1	2.27898	2827	1.87028
CRNN	2.29247	2990	1.86831
SIL1	2.30541	2853	1.86766
ELAVL4	2.30077	3016	1.86714
CAMKK1	2.29545	2966	1.86659
ADA2	2.35666	2714	1.8665
THY1	2.33795	2653	1.86616
PLPBP	2.36262	2340	1.86542
CYP24A1	2.27378	2874	1.86452
KLRK1	2.28746	3025	1.86419
HS3ST3B1	2.24291	2808	1.86402
IL17D	2.28152	2841	1.86312
RASGRF1	2.26861	2871	1.86249
PRTG	2.28271	2777	1.86109
ACAN	2.2899	2752	1.86065
GIMAP7	2.29528	2632	1.8601
CHEK2	2.30176	3179	1.86007
ASRGL1	2.32586	2562	1.85943
FLT4	2.32731	2488	1.85625
IFNL2	2.27917	3055	1.85458
CEACAM16	2.30929	3049	1.85421
NDST1	2.27157	2851	1.85381
KIR3DL2	2.27134	2857	1.85357
KRT6C	2.28287	2844	1.85181
MAP1LC3B2	2.26461	2925	1.8515
PDGFA	2.30172	2974	1.8496
SEZ6	2.29795	2800	1.84893
CASP1	2.28986	3030	1.84885
ITGAV	2.2505	2837	1.84869
WFIKKN1	2.25018	2935	1.84861
RBP5	2.29554	2873	1.84795
ATXN2	2.28087	2882	1.84535
SEMA3F	2.25622	2912	1.83931
FUT3_FUT5	2.25941	2883	1.83727
MTUS1	2.27632	2680	1.83714
ADGRG1	2.28252	2693	1.83676
VNN1	2.22515	2750	1.83646
LRIG3	2.24177	2873	1.83552
DCDC2C	2.24222	2876	1.83288
COL9A2	2.26534	2853	1.83248
RGMB	2.20737	2829	1.82831
APOA1	2.25508	2679	1.82791
PSRC1	2.26651	3011	1.82753
AP2B1	2.25922	2889	1.82716
TXNDC9	2.26366	2964	1.82662
CSNK1D	2.25465	2889	1.82606
MECR	2.26097	2788	1.82478
GPA33	2.2021	2854	1.82158
SMS	2.24403	2925	1.82156
CDC42BPB	2.24379	2799	1.82099
TRIM5	2.28946	2534	1.82062
KIAA2013	2.25856	2787	1.82005
SNAP23	2.26575	2553	1.81972
CCDC50	2.24243	2953	1.8197
COPB2	2.2403	2946	1.81685
GRSF1	2.25592	2855	1.81598
PFDN6	2.20217	2739	1.81378
ENTR1	2.30816	2131	1.81271
LMNB2	2.26576	2673	1.81101
BTN2A1	2.24414	2575	1.81061
F3	2.27515	2911	1.80882
PPY	2.22004	2819	1.80511
WASF1	2.21642	3306	1.80474
GALNT2	2.18043	2827	1.80273
CBLN4	2.20295	2833	1.80242
KLHL41	2.19886	2846	1.80133
MYBPC2	2.21153	2878	1.79942
GLT8D2	2.21789	2862	1.79896
OXCT1	2.21815	2809	1.79861
ARAF	2.21144	2837	1.79572
VNN2	2.23639	2395	1.7944
BEX3	2.17928	2944	1.79259
SMOC1	2.23771	2668	1.79125
NPHS1	2.21782	2697	1.79088
PKN3	2.2045	2995	1.79059
ESPL1	2.18631	2801	1.78836
AKT2	2.19752	2904	1.78646
LTB	2.17695	2645	1.78637
CD99L2	2.20954	2678	1.78564
COLEC12	2.22738	2568	1.78394
SUGT1	2.22139	2690	1.78265
GMPR2	2.25116	2257	1.78135
PODXL	2.16212	2558	1.77936
LCN2	2.24371	2497	1.77663
DCTN1	2.23866	2337	1.77579
CEP85	2.18769	2714	1.77457
FLT3LG	2.15714	2731	1.77391
PROK1	2.16893	2667	1.7731
SNAP29	2.2337	2298	1.77228
CDON	2.17835	2882	1.77092
BMP6	2.1624	3195	1.76801
CCN1	2.17243	2903	1.76602
MORF4L1	2.15976	2746	1.76551
EPHA4	2.17428	2774	1.76468
ACADM	2.18281	2946	1.76456
CALB1	2.13635	2737	1.76108
MEP1B	2.18323	2800	1.76056
DNLZ	2.16352	2949	1.75941
ATF4	2.12813	2752	1.75807
DLK1	2.1506	2684	1.75788
COMMD9	2.15785	2851	1.75599
EGFR	2.1637	2900	1.75357
KCTD5	2.20527	2329	1.7531
SDHB	2.15597	2689	1.75285
ITIH4	2.15318	2814	1.75069
AP3S2	2.1506	2787	1.74958
PLA2G2A	2.17694	2516	1.74802
FUS	2.17146	2570	1.7477
FAM171A2	2.14623	2855	1.74744
PPBP	2.15963	2711	1.74678
CPXM1	2.12453	2645	1.74552
TREML2	2.15903	2651	1.7444
PADI2	2.14103	2817	1.74275
IL20RA	2.14735	2712	1.74238
CCL13	2.14035	2631	1.74224
VIT	2.09941	2716	1.74005
AZU1	2.17295	2363	1.73895
TMED10	2.13982	2873	1.73718
NCAM2	2.14681	2694	1.7364
CD5L	2.12106	2772	1.7359
HPCAL1	2.18464	2373	1.73518
GUCY2C	2.12896	2752	1.73329
CLEC3B	2.08781	2753	1.73228
CA5A	2.14341	2666	1.73149
SLAMF1	2.11617	2767	1.73145
CCL17	2.14078	2776	1.73065
NEK7	2.13037	2743	1.73065
RELT	2.10126	2637	1.72975
CRYBB2	2.13446	2889	1.7289
CNTF	2.11945	2624	1.72842
SIGLEC15	2.10721	2812	1.7265
TNFRSF4	2.1395	2623	1.72444
FOXJ3	2.16226	2581	1.72393
BRDT	2.11257	2822	1.72312
NOTCH1	2.10619	2678	1.7218
CD27	2.13393	2635	1.72097
DYNLT1	2.15334	2450	1.72052
SOD1	2.16838	2342	1.72013
HGFAC	2.12334	2577	1.72013
F2	2.13706	2533	1.71733
DIPK1C	2.11968	2829	1.71625
CGA	2.10891	2652	1.71285
GPR15L	2.11425	2700	1.70959
VCAN	2.0957	2789	1.70939
SSNA1	2.15358	2349	1.70912
OGT	2.11929	2852	1.70811
JCHAIN	2.12453	2816	1.70702
NOP56	2.1022	2780	1.7061
TMED8	2.09365	2709	1.70403
IMPG1	2.07212	2803	1.70345
NAA80	2.0891	2512	1.70337
TTF2	2.08103	2894	1.70243
TPSD1	2.09188	2702	1.7016
FARSA	2.09612	2784	1.70122
CXCL14	2.09263	2853	1.69961
FABP1	2.12323	2896	1.69954
EBI3_IL27	2.12351	2686	1.69932
ATXN10	2.1124	2648	1.69759
C4BPB	2.08453	2676	1.69707
IL5	2.05953	2621	1.69034
PDP1	2.08009	2794	1.68353
ACOT13	2.08383	2608	1.68015
TNFRSF10C	2.06359	2809	1.67895
HEG1	2.07097	2504	1.67865
IGSF9	2.07837	2566	1.67808
CREB3	2.05015	2723	1.67601
ZNRF4	2.05734	2697	1.67506
COL28A1	2.04502	2709	1.67488
ENO3	2.06271	2755	1.67403
PCDHB15	2.06677	2802	1.67316
PDCD5	2.15154	2268	1.67232
ARHGAP45	2.07316	2486	1.67026
NEDD9	2.05451	2710	1.66963
CHP1	2.03809	2676	1.66815
ITGB1BP2	2.06519	3032	1.66808
BLNK	2.10115	2613	1.66755
RILPL2	2.06267	2649	1.66575
MBL2	2.05261	2791	1.66523
MYL3	2.054	2735	1.66516
CHMP6	2.06271	2599	1.66433
CALCOCO1	2.12749	2421	1.66371
RET	2.03068	2645	1.6625
MLLT1	2.0548	2658	1.66245
SMOC2	2.05113	2637	1.66203
SRPK2	2.07453	2440	1.66039
LAMP1	2.01749	2801	1.65948
B2M	2.08547	2464	1.65832
PTPRS	2.02222	2556	1.6573
IL12RB1	2.02189	2744	1.65669
MOCS2	2.05831	2308	1.65658
CASQ2	2.05597	2721	1.65596
FGF19	2.05504	2571	1.65514
PSAPL1	2.0264	2673	1.65443
KCNC4	2.02594	2811	1.65391
ANP32C	2.03626	2806	1.65383
DDT	2.06483	2441	1.65296
SOX2	2.00565	2677	1.65238
DENND2B	2.03023	2641	1.65148
ENPP7	2.06264	2353	1.65109
VIPR1	2.04408	2772	1.65008
SNAP25	2.03786	2736	1.64922
IL15RA	2.06473	2643	1.64919
IL36A	2.04023	2776	1.64861
NUDT5	2.09328	2152	1.64854
COL1A1	2.03398	2664	1.64852
UPB1	2.04186	2538	1.64845
PDZD2	2.04099	2568	1.64681
SLC1A4	2.00878	2787	1.64588
LYN	2.01711	2579	1.6452
DCTPP1	2.03765	2717	1.64516
CLEC14A	2.05688	2683	1.64457
APP	2.07882	2467	1.6434
BCL7B	2.0172	2761	1.6433
HSPB1	1.99887	2684	1.64107
ART5	1.99373	2790	1.64087
ITIH1	1.9924	2651	1.6405
PPIF	2.00051	2740	1.64039
SERPINF2	2.03022	2509	1.64034
IL18R1	2.03508	2480	1.63883
FGF16	2.02367	2777	1.63761
SNU13	2.00769	2517	1.63579
FGD3	2.02032	2511	1.63542
CD4	2.02912	2470	1.63444
PTPRN2	1.98373	2513	1.63398
CPXM2	1.9808	2608	1.63356
MVK	1.99652	2658	1.63037
WDR46	1.98317	2678	1.62933
CD14	2.02911	2537	1.62899
TET2	2.00962	2718	1.62864
KIFBP	2.02714	2575	1.62731
PCDH1	1.96556	2571	1.62675
PIKFYVE	2.00746	2727	1.62642
SAP18	1.98302	2601	1.62367
CD5	1.98449	2642	1.62309
RELB	1.99117	2783	1.62085
IFT20	1.96508	2757	1.62061
MESD	2.06218	2229	1.61998
PRTFDC1	2.00068	2569	1.61763
MAP3K5	2.00391	2569	1.61644
AHSA1	2.02513	2796	1.61609
FBN2	1.97711	2727	1.61541
ADAMTS4	2.00095	2461	1.61462
UXS1	1.97879	2522	1.61461
ERCC1	1.99112	2637	1.61341
ARHGEF1	2.00747	2260	1.61237
CLEC4C	1.97685	2703	1.61196
FGF23	2.00206	2530	1.61124
PLXDC1	1.96641	2681	1.61093
NPTX2	1.94933	2661	1.60981
CCL26	1.98564	2526	1.60923
BSND	1.96771	2641	1.60847
ACTN4	2.00002	2720	1.6082
QPCT	2.01511	2506	1.60649
CTLA4	1.97804	2598	1.60637
VCAM1	1.98113	2669	1.6054
SIGLEC8	2.00904	2436	1.60524
PFKFB2	1.99378	2305	1.60463
CD36	1.98287	2459	1.60426
GALNT5	1.98984	2685	1.60396
PTH	1.99585	2521	1.60336
FAM3D	1.95578	2531	1.60293
CD200	1.99364	2581	1.60049
EPB41L5	1.98546	2643	1.5997
EIF4E	1.98261	2494	1.59662
SUSD5	1.99026	2516	1.59455
GLYR1	2.00509	2233	1.59406
LETM1	1.99584	2729	1.59389
COMT	1.99822	2615	1.59356
ISM2	1.97781	2675	1.59239
NGRN	1.96436	2450	1.59173
CXCL13	1.94199	2559	1.59002
FURIN	1.96317	2398	1.58958
HMOX1	1.9312	2605	1.58898
STK11	1.98378	2383	1.58747
IL20RB	1.94355	2606	1.58739
MAP1LC3A	1.95673	2627	1.58703
BANK1	1.96507	2584	1.5864
SPRING1	1.9325	2591	1.58381
NPR1	1.95576	2868	1.58272
ABCA2	1.95739	2542	1.58191
SLAMF7	1.94787	2384	1.5809
WASL	1.92483	2449	1.58074
IFNG	1.94988	2479	1.57885
MINDY1	1.94984	2578	1.57826
ADAM22	1.93011	2643	1.57739
AMOT	1.95503	2395	1.57703
IVD	1.91093	2629	1.57662
NAMPT	1.93987	2432	1.57546
CST7	1.96399	2413	1.57497
IL6	1.93562	2357	1.57449
MFAP5	1.94845	2766	1.57299
CSH1	1.93772	2778	1.56846
BIRC2	1.93052	2699	1.56825
IGFBP7	1.91595	2491	1.56767
S100A14	1.94202	2628	1.56686
CTSE	1.91743	2633	1.56657
RAB3GAP1	1.90805	2556	1.56583
IDUA	1.91113	2651	1.56442
CFI	1.9268	2122	1.56378
RFC4	1.92725	2525	1.5637
PLIN1	1.93346	2420	1.56319
SERPINF1	1.89328	2614	1.56305
IGF2BP3	1.89635	2590	1.56081
SSB	1.93631	2665	1.56009
GHRHR	1.91233	2395	1.55967
NUDT15	1.92655	2534	1.5588
AMY1A_AMY1B_AMY1C	1.91393	2651	1.55795
STC2	1.89913	2484	1.55628
ADGRV1	1.88384	2602	1.55515
FUT1	1.91774	2796	1.55487
IFNGR1	1.90488	2567	1.55466
INPP5J	1.907	2543	1.55396
TCP11	1.89283	2571	1.55305
SIAE	1.93623	2359	1.55275
MINK1	1.91404	2613	1.55072
ARL2BP	1.96244	2269	1.55046
SUOX	1.9307	2634	1.54989
DEFB104A_DEFB104B	1.88824	2609	1.54936
NGFR	1.8939	2556	1.54736
AHSG	1.91133	2678	1.54705
SERPING1	1.9151	2426	1.5454
DAND5	1.90231	2707	1.5452
PROCR	1.86218	2571	1.54435
HSD17B14	1.87559	2536	1.54272
CRELD2	1.8898	2631	1.54132
ACTA2	1.94354	2379	1.54081
SPINK1	1.8934	2486	1.53982
CLEC4G	1.89602	2553	1.53953
PYY	1.88819	2307	1.53893
CLPS	1.87856	2645	1.53811
RNASET2	1.92959	2168	1.53756
TP53	1.89283	2502	1.53751
PNLIPRP1	1.86576	2430	1.53368
TMPRSS11D	1.903	2479	1.53252
CDK5RAP3	1.8686	2584	1.53197
GSTA1	1.89748	2520	1.53183
PPP1R14D	1.88311	2597	1.52928
KHK	1.89079	2664	1.52871
YOD1	1.90273	2550	1.52831
CXCL12	1.86462	2489	1.52587
MUC2	1.86514	2555	1.52377
EPHA2	1.8975	2285	1.52098
HMMR	1.87805	2571	1.52077
DOCK9	1.87113	2673	1.51996
CTHRC1	1.85293	2653	1.51907
FABP2	1.87105	2688	1.51746
TFF3	1.87015	2247	1.51677
ERP29	1.86753	2437	1.51624
CASP10	1.88027	2264	1.51611
NPPC	1.84564	2455	1.51205
ENPP5	1.87361	2348	1.50941
SIRPA	1.86687	2469	1.50851
IZUMO1	1.83844	2599	1.50821
FABP6	1.86141	2673	1.50789
PLCB1	1.86156	2738	1.50736
THPO	1.86824	2611	1.50723
CAT	1.87372	2212	1.50682
IL1RAP	1.82961	2643	1.50646
RNF43	1.8536	2397	1.50563
MAVS	1.87573	2396	1.50453
ITIH3	1.87906	2487	1.50384
VWA5A	1.84075	2534	1.50328
PDE4D	1.84269	2547	1.50295
RNF168	1.86118	2734	1.50073
DYNLT3	1.84962	2586	1.4998
CRISP3	1.83723	2467	1.49977
TAGLN3	1.82891	2487	1.49907
CD164L2	1.8463	2602	1.49877
CCL14	1.82354	2537	1.49829
TMOD4	1.82451	2629	1.498
MOG	1.83557	2407	1.49759
ACE2	1.85304	2743	1.49734
SOST	1.84156	2673	1.49728
LRP2BP	1.84299	2497	1.49612
RAB10	1.8705	2364	1.49385
BST1	1.84862	2526	1.49291
CNPY4	1.8625	2115	1.49147
CRTAP	1.8284	2586	1.49094
DMD	1.83698	2400	1.49021
SAT1	1.84199	2613	1.48691
APOB	1.83975	2642	1.48687
TNFAIP8	1.83442	2453	1.48381
ARFIP1	1.85398	2507	1.48325
ROBO4	1.81911	2404	1.48314
CSF3R	1.8589	2218	1.48192
LHPP	1.84266	2455	1.48112
TRAF2	1.83597	2590	1.4788
GFAP	1.83556	2522	1.47873
CSNK2A1	1.7944	2459	1.47824
CDKL5	1.81083	2534	1.47548
IL7	1.80159	2415	1.47484
MENT	1.8221	2503	1.47423
HEBP1	1.80892	2757	1.47322
TPPP3	1.8064	2485	1.47289
TOMM20	1.84568	2174	1.4724
GUK1	1.82542	2278	1.46896
SERPINA4	1.79151	2364	1.46809
GFOD2	1.78519	2535	1.46782
SPINK6	1.77259	2456	1.46478
FRMD7	1.79391	2446	1.46475
CEP112	1.77683	2379	1.46288
CEBPB	1.82362	2765	1.46188
CD3D	1.78243	2563	1.46165
YARS1	1.80952	2286	1.46042
IFNL1	1.78789	2437	1.45924
GJA8	1.7958	2554	1.459
NFATC3	1.78071	2534	1.45808
CRYGD	1.81079	2192	1.45618
GGT5	1.78294	2403	1.45599
UPK3BL1	1.78129	2597	1.45588
TPK1	1.8042	2452	1.45548
REPS1	1.77771	2598	1.45493
MDH1	1.84686	2113	1.45489
MZT1	1.82281	2482	1.45483
TGFB2	1.79894	2592	1.45441
FCRL6	1.77612	2467	1.45365
CLMP	1.78494	2404	1.45361
TSPAN7	1.78142	2468	1.45245
DIPK2B	1.78567	2466	1.45203
MAGEA3	1.76885	2524	1.45154
DSG2	1.79681	2389	1.45079
RAC3	1.78622	2672	1.44972
EHBP1	1.82014	2283	1.44899
PAFAH1B3	1.77541	2600	1.44885
WAS	1.78374	2522	1.4476
MYBPC1	1.77759	2653	1.44693
KIF1C	1.77425	2489	1.44414
SPTLC1	1.80251	2258	1.44413
ATP1B2	1.76645	2536	1.4426
ACHE	1.80267	2417	1.44239
EIF5A	1.77436	2533	1.44235
MELTF	1.78743	2320	1.44231
RNASE6	1.78453	2265	1.44178
DDX25	1.77972	2592	1.4414
CLIP2	1.76915	2356	1.44114
ADH4	1.78379	2708	1.44044
TPRKB	1.76706	2548	1.44043
HDAC8	1.78085	2561	1.43772
ECSCR	1.78469	2602	1.43748
CD302	1.7898	2331	1.43743
RANBP2	1.78494	2411	1.43603
PVR	1.77509	2498	1.43556
DKK4	1.77064	2522	1.43404
IL17C	1.77544	2533	1.4334
BAG3	1.78313	2558	1.43305
RAB27B	1.82717	2028	1.433
GPKOW	1.80224	2144	1.43272
AFP	1.75441	2455	1.4323
SARG	1.77811	1980	1.43169
LAMTOR5	1.75123	2432	1.43062
VWC2	1.75638	2339	1.42959
INSR	1.75898	2385	1.42902
GPHA2	1.76365	2453	1.42897
TRDMT1	1.7298	2426	1.42832
IL3	1.74177	2538	1.42776
CNTN3	1.75916	2597	1.42759
PPP3R1	1.80353	2187	1.42753
CTSD	1.77115	2246	1.42671
FGL1	1.72802	2264	1.42609
DSG4	1.76	2212	1.42533
CD59	1.77727	2389	1.42504
TDP1	1.77599	2189	1.42439
CEACAM1	1.769	2408	1.42433
CD8A	1.7691	2459	1.4242
OSCAR	1.77334	2231	1.4235
TIMP4	1.77187	2265	1.42229
PMVK	1.76343	2413	1.42067
TNFRSF9	1.75733	2351	1.41802
TGM2	1.75205	2407	1.41716
BTNL10	1.7183	2487	1.41655
NAGK	1.78509	2068	1.41465
VPS28	1.75085	2530	1.41264
PAFAH2	1.73143	2500	1.41198
PSG1	1.75458	2445	1.41196
C1QTNF6	1.73049	2455	1.4115
GAMT	1.72347	2474	1.41149
ITGAL	1.72836	2519	1.41092
SSH3	1.72146	2412	1.40914
PDCD1	1.72442	2516	1.40768
FLT3	1.72132	2523	1.40656
TJP3	1.74116	2436	1.40589
PVALB	1.73476	2471	1.40544
STX5	1.74465	2510	1.40536
REST	1.71446	2662	1.40443
TARS1	1.73849	2185	1.40348
RARRES1	1.74526	2574	1.40258
RPGR	1.72042	2485	1.40058
CASP4	1.70853	2378	1.40027
ITIH5	1.70599	2516	1.39985
CA4	1.71849	2498	1.39891
PPM1B	1.72286	2506	1.39772
LTO1	1.71437	2455	1.39597
DDHD2	1.73441	2321	1.39584
TMCO5A	1.72596	2427	1.39372
CD244	1.73268	2284	1.39358
TTN	1.70586	2546	1.39214
TNPO1	1.71076	2405	1.39164
BAIAP2	1.71975	2471	1.39159
NOS2	1.69833	2424	1.39102
IL12B	1.70264	2476	1.39032
ADGRE1	1.73066	2336	1.38999
TREH	1.70803	2487	1.38982
AIDA	1.71278	2500	1.38861
MEGF10	1.70573	2527	1.38799
CD83	1.73554	2318	1.387
S100A4	1.71639	2108	1.3868
RLN2	1.68637	2452	1.38665
FH	1.70742	2548	1.38661
SDCCAG8	1.71279	2391	1.38609
CPM	1.71351	2442	1.38607
LTA	1.6989	2374	1.38576
DOK2	1.69918	2380	1.38533
DHRS4L2	1.69277	2421	1.38525
EPHB6	1.68875	2383	1.38517
PALLD	1.68872	2511	1.38486
SERPINA5	1.72023	2560	1.3848
FMR1	1.70591	2350	1.38477
SNX5	1.71284	2501	1.38449
HCG22	1.71543	2515	1.38385
JMJD1C	1.70888	2549	1.38248
FHIP2A	1.67749	2391	1.38242
CCL25	1.7189	2386	1.38205
SPAG1	1.68976	2329	1.38001
AOC1	1.71003	2445	1.37998
PSTPIP2	1.71401	2139	1.37923
MRPS16	1.71287	2447	1.37897
LTBP3	1.70196	2483	1.37797
ADAMTS8	1.68961	2375	1.3772
BCHE	1.71408	2386	1.37597
HTRA2	1.6871	2366	1.37453
KCNH2	1.69091	2346	1.37444
NID1	1.69283	2283	1.37414
CD34	1.7007	2349	1.37355
LILRA4	1.68541	2468	1.37258
KLK11	1.6722	2325	1.37218
CMC1	1.70352	2318	1.37216
MYO9B	1.69493	2465	1.37216
KLK13	1.67306	2354	1.37065
SPESP1	1.6782	2363	1.3702
C1S	1.67558	2388	1.37005
MAMDC2	1.69722	2404	1.36979
RNASE4	1.69652	2332	1.36973
TPM3	1.66066	2440	1.36953
NECAP2	1.6865	2224	1.36906
FSTL3	1.68479	2233	1.36834
ITGB1BP1	1.68474	2570	1.36676
DTNB	1.69394	2297	1.36602
RAP1A	1.67946	2472	1.36583
PINLYP	1.67635	2415	1.3655
HSBP1	1.73733	2075	1.36437
ITGA6	1.6911	2471	1.36368
NFX1	1.67827	2209	1.36251
EXOSC10	1.68336	2446	1.36128
PI16	1.67534	2329	1.36099
STXBP3	1.67947	2350	1.36033
CYB5R2	1.67103	2242	1.35991
SELENOP	1.683	2391	1.35918
THBD	1.6903	2285	1.35854
POSTN	1.66279	2398	1.35729
CCL24	1.66161	2461	1.35679
SHC1	1.66429	2478	1.35579
EFNB2	1.6759	2305	1.35546
EPHA10	1.67311	2474	1.35542
ADGRB3	1.66631	2359	1.35508
CRX	1.6753	2374	1.35382
ULBP2	1.66259	2441	1.35235
LPO	1.63672	2408	1.35212
GSTM4	1.65631	2368	1.35204
TARM1	1.65604	2445	1.3512
TNXB	1.67273	2309	1.35079
BOLA2_BOLA2B	1.68388	2068	1.34942
PIK3IP1	1.67071	2376	1.34898
KLK10	1.64435	2343	1.34855
MAPK13	1.65793	2427	1.34848
ATP5PO	1.65325	2353	1.34814
CD80	1.6834	2285	1.34807
RGS10	1.67188	2268	1.34622
KIR2DL3	1.64584	2410	1.3454
USO1	1.6715	2384	1.34494
MYOM1	1.64457	2402	1.34489
LCN15	1.64964	2355	1.34381
FOXO3	1.65977	2398	1.34265
SLC13A1	1.65972	2478	1.34199
NIT2	1.68764	1958	1.34144
DPEP2	1.63946	2338	1.34026
SH3BGRL2	1.64335	2308	1.33995
TMPRSS15	1.64321	2423	1.33824
CHRM1	1.63132	2428	1.33795
GP2	1.62728	2540	1.33746
NXPH1	1.65379	2417	1.33604
EEF1D	1.7043	1971	1.33601
RNASE10	1.63332	2308	1.33594
RASSF2	1.65089	1958	1.33557
CDH1	1.66753	2072	1.33503
SERPINB8	1.63807	2347	1.33314
MMP15	1.64621	2445	1.33272
NRN1	1.65052	2405	1.33262
FKBP7	1.64517	2348	1.33074
FGFBP1	1.62082	2472	1.33021
DRG2	1.63609	2409	1.3298
TPP1	1.64897	2176	1.32959
BTLA	1.6383	2401	1.32936
PI3	1.63604	2408	1.3289
GIPR	1.6433	2341	1.32509
MAPKAPK2	1.68462	2233	1.32509
IGDCC3	1.63906	2392	1.32332
GLB1	1.61729	2355	1.32324
CASP9	1.63566	2472	1.32274
MAPT	1.60168	2352	1.32257
NOS1	1.62295	2383	1.32231
UNC5D	1.62942	2413	1.32229
PPP1R14A	1.65706	2187	1.32215
LAMA1	1.63584	2231	1.31957
CLEC4A	1.60118	2421	1.3194
NEDD4L	1.63714	2431	1.31873
BOLA1	1.64134	2399	1.31812
TFPI2	1.63308	2386	1.31802
KRT17	1.61893	2528	1.31753
NPPB	1.59975	2551	1.31586
CA9	1.60782	2189	1.31504
RABGAP1L	1.60795	2436	1.3149
VGF	1.61592	2417	1.3141
OCLN	1.61993	2264	1.31395
FABP3	1.61454	2279	1.3139
MUCL3	1.59656	2388	1.31367
PDRG1	1.61617	2393	1.31364
PRAP1	1.63344	2275	1.31347
PTRHD1	1.63379	1989	1.31253
PHLDB1	1.60886	2187	1.31127
GDNF	1.59802	2392	1.31011
GFER	1.61768	2426	1.30991
ENTPD6	1.59082	2516	1.30941
WFIKKN2	1.59962	2251	1.30925
CEACAM20	1.61533	2378	1.30924
AKAP12	1.61698	2267	1.30902
GBP6	1.61086	2330	1.30782
ADAM23	1.59144	2309	1.30779
CLEC4M	1.59593	2357	1.30718
GRK5	1.60703	2329	1.3071
ENOX2	1.60931	2340	1.30583
TFF2	1.61968	2263	1.30541
TLR2	1.61361	2501	1.30513
TFF1	1.62086	2323	1.30432
ARHGEF10	1.61595	2363	1.30403
TNFSF13B	1.59826	2163	1.30357
PCDH7	1.62276	2342	1.30301
FGF5	1.60468	2334	1.3019
LAP3	1.62527	2263	1.30156
FCN2	1.59449	2281	1.30007
WFDC1	1.60634	2294	1.29982
CEACAM6	1.59236	2116	1.29942
ANGPTL7	1.58965	2271	1.2989
MAPRE3	1.5932	2412	1.29882
FGFR4	1.61083	2416	1.29848
AKR1B1	1.60177	2313	1.29825
EDAR	1.60593	2345	1.29777
GBP2	1.60636	2429	1.29662
PDE5A	1.59402	2355	1.29651
CPVL	1.5717	2265	1.29636
PDAP1	1.60804	2217	1.296
OXT	1.59003	2447	1.2939
STX6	1.59397	2429	1.29327
CDC37	1.59538	2285	1.29283
EBAG9	1.61864	2103	1.29029
NECTIN2	1.61076	2226	1.29
DNER	1.60055	2336	1.28942
BAX	1.58306	2309	1.28898
GLO1	1.62358	2251	1.28885
COL18A1	1.59598	2341	1.2887
LRRC37A2	1.57683	2273	1.28837
IL12A_IL12B	1.58493	2320	1.28803
MED18	1.60562	2140	1.2871
INHBC	1.59432	2316	1.28699
TLR1	1.60598	2119	1.28655
RASA1	1.57908	2312	1.28625
ENTPD2	1.596	2388	1.28621
HJV	1.59277	2289	1.28585
HK2	1.56794	2397	1.28575
TDRKH	1.58388	2367	1.28513
PHYKPL	1.57921	2188	1.28441
EXTL1	1.58546	2400	1.2843
TNFRSF8	1.5866	2347	1.28393
CIT	1.60543	2347	1.28272
NUB1	1.59766	2157	1.28132
CSPG5	1.56671	2299	1.28098
AMPD3	1.6065	1922	1.28009
EPHA1	1.57756	2416	1.27987
LRP1	1.57458	2299	1.27874
FLRT2	1.57373	2255	1.27749
SNAPIN	1.60246	2169	1.27719
CX3CL1	1.56787	2330	1.27687
COL5A1	1.59391	2362	1.27675
TGOLN2	1.56409	2253	1.27662
SERPINA1	1.55859	2349	1.27642
SERPINA12	1.57136	2170	1.27613
PON1	1.55643	2304	1.27581
MRI1	1.55386	2272	1.27458
DUOX2	1.57767	2727	1.27442
TPMT	1.58287	2118	1.27424
UBE2Z	1.56754	2255	1.2729
GHR	1.57752	2210	1.27283
REEP4	1.56586	2331	1.2711
TRIM40	1.56445	2276	1.27083
FGF9	1.55815	2342	1.27044
GAGE2A	1.56998	2397	1.27
NPY	1.56515	2341	1.26954
NIT1	1.56634	2065	1.26948
ADAM12	1.54999	2230	1.26936
LAIR1	1.58842	1979	1.26873
CD93	1.57664	2160	1.26814
UBAC1	1.56689	2213	1.26753
CCER2	1.56531	2347	1.2675
TMED1	1.54588	2304	1.26709
CLIC5	1.55593	2357	1.26705
SELPLG	1.55744	2394	1.26619
CCL11	1.56728	2342	1.26451
SULT2A1	1.5661	2291	1.26403
TIA1	1.55368	2286	1.26303
SPRY2	1.55425	2307	1.26252
IL17A	1.55228	2370	1.26235
AGR3	1.54636	2196	1.26156
ACTN2	1.55633	2331	1.2603
ECE1	1.54236	2248	1.25784
GIPC2	1.55603	2246	1.25747
TSPAN15	1.5488	2284	1.25703
EFNA1	1.5541	2034	1.25661
RBM25	1.54989	2289	1.25605
PPM1A	1.5444	2375	1.25556
FGF20	1.52694	2359	1.25554
SLC9A3R2	1.55053	2353	1.25519
CCL19	1.55571	2210	1.25467
CARHSP1	1.55437	2294	1.25449
L3HYPDH	1.54594	2171	1.25417
ITGA5	1.53421	2358	1.25417
NUDT10	1.55011	2267	1.25405
DOK1	1.55494	2236	1.25373
LAG3	1.57354	2309	1.25339
PPM1F	1.55248	2232	1.25313
ENOPH1	1.54055	2356	1.25275
ITGA2	1.51192	2262	1.25244
RAB33A	1.55602	2320	1.25213
KLRB1	1.53439	2182	1.25168
MSLN	1.53837	2247	1.25088
EDEM2	1.55028	2230	1.2505
ADCYAP1R1	1.56948	2374	1.24872
C1QTNF5	1.54784	2162	1.24807
CTRL	1.54163	2134	1.24797
PRSS22	1.51775	2253	1.24719
TSPYL1	1.56114	2213	1.24705
DOC2B	1.52788	2279	1.24665
PAEP	1.54033	2136	1.24506
GGH	1.52085	2067	1.24408
KHDC3L	1.51307	2292	1.24328
SIGLEC9	1.54688	2239	1.24319
FKBPL	1.56737	1945	1.24319
MYOM3	1.51869	2333	1.24318
CANT1	1.54234	2256	1.24291
[truncated: 927 more rows]
