# Supplementary material for: Chronic inflammation, neutrophil activity, and autoreactivity splits long COVID
Source: Nat Commun. 2023 Jul 14;14:4201. doi: 10.1038/s41467-023-40012-7 (PMC10349085; doi:10.1038/s41467-023-40012-7)
Supplement: Supplementary file 5 — Supplementary Data 2 [file 41467_2023_40012_MOESM5_ESM.xlsx]

## Sheet: Supplementary data 2
Supplementary data 2 – Symptom distribution by PASC subtype classification
DPSO	All PASC patients		DPSO 90+		Outpatient DPSO 90+
Symptom	niPASC	inflPASC	niPASC	inflPASC	niPASC	inflPASC
dyspnea	0.681818	0.729167	0.7	0.833333	0.761905	0.833333
fatigue	0.636364	0.645833	0.7	0.708333	0.761905	0.666667
weakness	0.113636	0.25	0.133333	0.333333	0.0952381	0.25
cough	0.272727	0.354167	0.3	0.208333	0.285714	0.25
dizzy	0.318182	0.25	0.366667	0.291667	0.380952	0.333333
headache	0.25	0.3125	0.333333	0.416667	0.428571	0.333333
jointpain	0.227273	0.0625	0.233333	0.0833333	0.238095	0
chestpain	0.25	0.208333	0.233333	0.166667	0.142857	0.166667
palpitations	0.136364	0.0625	0.166667	0.0833333	0.238095	0.0833333
brainfog	0.590909	0.416667	0.733333	0.291667	0.761905	0.416667
anosmia	0.159091	0.166667	0.2	0.166667	0.190476	0.333333
dysosmia	0.0454545	0.0625	0.0666667	0.0416667	0.0952381	0.0833333
dysgeusia	0.181818	0.145833	0.233333	0.0833333	0.238095	0.166667
appetite loss	0.0681818	0.0208333	0.1	0	0.0952381	0
rhinitis	0.0454545	0.0416667	0.0333333	0	0.047619	0
diarrhea	0.0909091	0.0625	0.133333	0.0416667	0.142857	0.0833333
nausea	0.136364	0.0625	0.166667	0.0833333	0.142857	0.0833333
myalgia	0.159091	0.25	0.166667	0.291667	0.190476	0.333333
numbness	0.0681818	0.0625	0.0666667	0.125	0.0952381	0.25
sleep	0.159091	0.125	0.233333	0.0833333	0.238095	0.0833333
hairloss	0.0681818	0.0208333	0.1	0.0416667	0.0952381	0
fevers	0.0681818	0.0208333	0.1	0.0416667	0.142857	0
anxiety	0.25	0.125	0.366667	0.166667	0.428571	0.166667
depression	0.181818	0.229167	0.233333	0.291667	0.190476	0.25
