# Supplementary material for: Chronic inflammation, neutrophil activity, and autoreactivity splits long COVID
Source: Nat Commun. 2023 Jul 14;14:4201. doi: 10.1038/s41467-023-40012-7 (PMC10349085; doi:10.1038/s41467-023-40012-7)
Supplement: Supplementary file 7 — Source Data [file 41467_2023_40012_MOESM7_ESM.xlsx]

## Sheet: Figure 1c
Fugure 1c
	IL-6			IL-8			NFKB1
	CR	PASC		CR	PASC		CR	PASC
	-0.8775	1.534		1.1041	1.2323		1.5852	1.1212
	0.3261	1.0625		3.9337	8.7155		0.9109	2.4151
	-0.9871	2.0638		1.6323	7.6391		1.0229	2.3145
	-0.0575	0.0109		3.6802	0.9203		2.8423	2.1549
	-0.0236	-0.1597		1.9086	3.5566		0.7311	1.6797
	-0.9596	0.2134		1.728	5.3883		0.8892	2.6419
	0.772	0.9894		0.4804	4.14		1.5663	1.3271
	-0.7236	0.8597		1.161	5.9024		0.7039	2.8575
	-0.148	-1.0687		5.7921	2.5503		0.6499	1.251
	0.3657	0.4192		3.7524	5.5659		1.6076	3.289
	1.1147	0.9248		2.5558	6.7762		1.1082	1.9122
	1.0665	-1.863		1.1016	1.501		2.3343	2.759
	-0.302	3.5849		0.8751	2.298		1.3416	2.259
	-0.3916	0.7179		4.1031	0.7003		1.949	1.9937
	1.1072	2.4634		7.5203	9.9121		2.4832	2.4151
	-0.8975	3.5158		0.6937	8.3762		1.1672	2.6454
	-1.6998	-1.2889		2.2942	0.2722		0.8091	1.3662
	-0.3428	0.23		3.4577	4.9274		1.0785	2.9168
	0.9869	0.9463		6.418	5.5383		2.0829	1.9001
	2.5912	0.4118		7.4302	5.5821		2.4509	3.1336
	-1.036	0.8308		1.8906	5.9206		1.4913	2.76
	-1.2889	-0.5515		1.5259	3.6457		1.2221	1.7524
	-1.6183	0.8676		1.7579	4.1098		0.4602	1.2722
	0.771	-0.63		1.2527	4.9464		2.9509	1.1842
	-0.8468	-0.4825		1.6739	4.8511		1.6265	2.6753
	-1.2471	0.0411		0.8523	4.8922		1.0187	2.1383
		-1.1046			2.4189			2.2288
		-0.1097			5.7561			4.429
		0.1619			3.1761			3.0528
		1.3876			4.645			2.2406
		-0.9546			1.0555			1.8707
		-0.8123			1.1924			0.5484
		0.6692			6.6014			2.1401
		-0.204			5.5577			1.8922
		2.4708			8.6194			3.2206
		-0.2239			5.0342			1.2313
		-1.2889			5.4667			1.696
		0.7329			3.1001			1.5184
		1.1577			4.7407			1.9137
		1.3276			1.1986			2.4387
		2.4837			7.7964			2.0702
		3.6266			7.885			0.8951
		1.5066			9.1191			2.6265
		0.8173			9.2096			3.3726
		0.8675			7.9162			2.4157
		2.191			8.9827			5.1693
		3.0806			10.081			3.539
		2.1975			7.1903			0.5086
		-0.5715			2.8825			1.778
		1.2136			4.174			1.7364
		-1.2889			0.7325			1.4987
		-0.3915			8.8107			1.5882
		0.1409			3.9074			1.1755
		0.8959			6.4263			1.906
		2.9182			7.4959			2.5622
		1.237			3.9428			2.3272
		0.6754			5.7238			2.1369
		1.5413			6.7017			2.3395
		-0.2878			4.0687			0.4411
		3.413			9.9978			3.496
		-1.0854			7.6677			3.1636
		1.9777			5.3731			1.5433
		2.2951			7.1417			2.2109
		1.2937			4.6669			2.406
		3.5886			10.0418			3.1233
		3.0767			7.3502			2.2883
		3.3597			10.6447			3.5872
		-1.2889			2.9036			2.0466
		1.0623			1.9387			2.0473
		4.7618			10.2982			1.758
		3.8596			9.7743			1.993
		1.4592			5.1185			2.3255
		-0.52			6.0816			1.929
		0.5018			6.1952			1.4883
		2.5158			8.1741			2.2609
		5.5846			8.6589			3.6207
		2.8858			6.4983			0.4602
		-0.0712			5.8778			1.7928
		3.8142			7.5633			2.7081
		4.3215			10.0052			3.5444
		4.6597			10.7873			3.9757
		-1.7221			4.6495			2.1659
		0.079			6.346			2.9364
		0.7366			3.9736			2.8236
		0.3064			2.1318			2.0644
		-0.4399			3.6079			0.4602
		3.7509			9.1942			2.4362
		0.4637			6.6808			3.7095
		-0.3614			2.7649			1.3289
		-0.7246			3.2			0.7469
		0.9765			5.3703			1.9003
		-0.942			5.7642			2.3987
		-0.5397			2.328			2.2658
		-0.9746			0.443			1.756
		1.0008			4.2169			2.1389
		-0.5439			2.3144			2.4217
		1.2818			1.4097			1.4071

## Sheet: Figure 1f
Fugure 1f
	MMP8
	CR	PASC
	1.8953	4.147
	3.9227	6.904
	0.7841	7.3067
	6.2123	4.7258
	1.6839	5.338
	3.171	5.5421
	0.6545	5.6974
	2.4527	6.904
	4.8199	3.0092
	3.1162	7.1548
	5.265	5.8637
	4.8513	3.5743
	3.847	3.9713
	6.2153	0.3646
	7.3755	8.5646
	0.5042	7.6657
	2.1406	0.2091
	1.7386	5.0291
	6.615	4.397
	6.7439	4.8225
	4.1532	5.3943
	1.5118	3.1192
	1.1804	2.1754
	2.1226	5.4454
	0.958	3.2367
	3.5865	6.9941
		3.5102
		7.5354
		5.1905
		6.0147
		1.909
		2.3036
		6.6686
		5.1029
		7.2612
		5.9796
		4.9262
		4.295
		5.8282
		1.3561
		4.6215
		4.6392
		7.676
		7.8092
		5.8681
		8.1187
		8.8756
		4.4403
		2.0388
		6.4331
		1.4143
		4.0942
		4.1319
		6.2247
		6.3601
		4.5372
		6.7961
		8.165
		1.6899
		6.7316
		6.41
		2.2737
		6.1045
		3.9429
		6.9901
		6.3529
		7.1046
		3.4646
		1.4306
		7.8736
		8.245
		6.9393
		3.4904
		4.5469
		6.0166
		8.3822
		4.1101
		4.9232
		4.6189
		7.3917
		9.3855
		4.8427
		5.8817
		3.5829
		3.0616
		2.8692
		6.9327
		6.2182
		2.5196
		3.9707
		6.6215
		6.1793
		4.59
		0.0254
		3.7818
		4.5529
		5.3968

## Sheet: Figure 1h
Fugure 1h
	IL1B
	CR	PASC
	-0.8114	-1.195
	-0.7642	-0.273
	-0.7642	0.1983
	-0.8114	-0.5107
	-0.417	-0.7158
	-0.7642	0.0989
	-0.7285	-0.1932
	-0.1058	0.0634
	-0.1746	-0.8114
	-0.7483	-0.1629
	-0.7642	0.4636
	-0.2843	-0.6801
	-0.6107	-0.5289
	-0.9802	-1.2112
	0.0541	1.7326
	-0.7642	0.8422
	-0.6812	-0.8114
	-0.5646	-0.8114
	-0.7642	-0.1439
	1.9023	-1.2112
	-0.7642	-0.8401
	-0.5235	-0.5139
	-0.7642	-0.5768
	-0.851	-0.8114
	-0.7642	-0.1815
	-0.8114	-0.4914
		-0.8114
		-0.3389
		-0.7642
		-0.0071
		-0.8114
		-0.7642
		-1.2112
		-0.5108
		1.1329
		-0.3023
		-0.1513
		-0.7642
		-0.8114
		-0.0081
		2.0963
		3.127
		2.6797
		1.5883
		1.7187
		2.1783
		3.5938
		-0.1825
		-0.8114
		-0.6794
		-0.8114
		-0.0718
		-0.7642
		0.8894
		1.8002
		-0.4401
		0.0858
		1.2017
		-0.7579
		3.1717
		-0.5503
		0.7291
		1.7715
		-0.5298
		2.0802
		0.704
		4.5822
		-0.8114
		-0.5234
		2.2549
		2.4337
		0.1147
		-0.8691
		-0.406
		1.4847
		4.3669
		-0.3682
		-0.1496
		1.7541
		3.1857
		3.3949
		-0.5011
		-0.4621
		-0.9048
		-0.7642
		-0.7642
		1.3974
		0.2359
		-0.8735
		-0.7642
		0.0164
		-0.6503
		-0.615
		-1.185
		-0.8114
		0.5011
		-0.4692

## Sheet: Figure 1j
Fugure 1j
	CASP8
	CR	PASC
	-1.7759	-0.9203
	-0.8774	0.9829
	-1.5527	-0.1955
	-0.4122	0.2192
	1.4081	-0.3977
	-1.1218	0.9401
	-1.4714	-0.0373
	-1.1922	1.4269
	0.3656	0.3187
	-0.4507	1.7369
	-0.7178	1.1539
	-0.3152	1.1298
	-1.1593	1.6074
	-0.2946	0.354
	0.8087	1.4611
	-1.0004	1.5311
	-1.4498	-1.6687
	0.0658	-0.0374
	0.4156	0.2298
	0.2345	0.1761
	-1.9453	0.2188
	-1.04	-0.6891
	-1.7849	0.2728
	1.0028	0.1009
	-1.3494	0.8542
	-1.2062	0.317
		-0.7228
		0.9667
		0.1357
		0.0466
		-0.8424
		-0.2685
		0.2693
		-0.2047
		0.8388
		-0.2818
		-0.0082
		-0.1207
		-0.9214
		-0.3381
		0.1293
		0.5498
		1.1506
		1.5034
		0.1536
		4.1488
		1.563
		0.9749
		-0.5371
		1.0926
		-0.956
		0.3778
		-0.7324
		0.2619
		0.2238
		0.2887
		-0.3879
		1.2955
		0.2128
		3.0945
		2.9303
		-0.7779
		0.0534
		-0.4943
		0.7154
		-0.2274
		1.8962
		-0.5463
		-0.9388
		0.7378
		1.3809
		1.2415
		0.5285
		0.2848
		1.2144
		1.4912
		0.082
		0.5885
		1.1159
		1.977
		2.9066
		-0.3954
		0.941
		0.8094
		0.6728
		-0.565
		1.0308
		1.6888
		0.1307
		-0.1067
		0.4767
		0.9498
		-0.4543
		-1.4347
		0.286
		0.8272
		-0.6521

## Sheet: Figure 2e
Fugure 2e
	IFI30
	CR	PASC
	-0.1351	0.6663
	0.3737	1.4152
	-0.4944	0.9635
	0.5527	0.828
	0.4394	0.7615
	-0.4509	1.031
	0.0065	0.9994
	-0.0694	1.2109
	0.0774	0.7063
	0.6841	1.4484
	0.6345	1.7559
	0.3818	-0.5702
	-0.341	0.8112
	0.9679	0.3757
	1.7076	2.0915
	-0.2238	1.5533
	-0.2328	-0.1738
	0.3231	-0.0481
	1.3476	1.4158
	0.4525	0.2161
	0.0243	1.3859
	-1.0819	0.3184
	-1.0252	1.1153
	0.6002	0.8639
	-0.4803	1.6092
	-0.2419	1.0026
		1.1118
		1.6444
		1.2996
		0.7538
		-0.424
		0.7067
		1.7029
		1.3485
		1.9442
		0.1977
		1.0413
		1.0241
		0.7125
		1.3416
		0.9995
		1.6272
		1.4014
		1.0622
		0.922
		2.8216
		1.5722
		1.2011
		1.4219
		1.5867
		-1.1221
		1.1199
		0.9617
		1.0138
		0.8017
		0.8974
		0.7703
		1.6918
		0.6482
		2.1207
		1.8547
		0.8635
		0.7655
		0.8634
		1.604
		1.0655
		1.8234
		0.2448
		0.6411
		1.5486
		1.2195
		1.2125
		0.6717
		0.7419
		1.1871
		1.6544
		0.5699
		1.1125
		0.9852
		1.727
		1.4525
		0.9097
		1.2415
		1.3375
		-0.0599
		0.7965
		1.5203
		1.6075
		0.6538
		1.1008
		1.5935
		0.7625
		0.3448
		-0.253
		1.3703
		0.2641
		-0.0222

## Sheet: Figure 2f
Fugure 2f
	USP8
	CR	PASC
	-0.7833	-0.2171
	0.538	2.6805
	-0.6609	1.0852
	0.1135	0.7364
	-0.8267	0.5764
	0.6928	2.2283
	-0.7063	1.7707
	0.12	3.4395
	0.5664	2.6204
	0.58	1.9954
	0.3817	3.0087
	1.2909	2.2017
	-0.7519	1.2972
	1.2101	-1.1132
	2.7352	3.1295
	0.6627	2.1918
	0.1373	2.2459
	1.8099	1.824
	1.4979	1.9279
	2.4797	1.3408
	0.3445	1.2456
	-0.7787	0.7217
	0.3367	2.3471
	1.4954	1.0652
	0.0987	1.283
	0.2182	2.1023
		0.3338
		1.6836
		2.2644
		0.3313
		0.9997
		0.7157
		1.572
		1.7544
		1.3968
		1.2735
		2.8941
		1.6385
		1.3401
		-0.5347
		1.862
		2.6543
		2.6298
		3.3343
		1.4332
		3.4735
		2.3733
		2.8339
		-1.2213
		0.9199
		0.5482
		2.6267
		2.1225
		2.4245
		2.349
		2.7111
		1.3852
		2.4883
		1.1233
		2.1085
		2.1529
		2.1428
		1.7611
		2.2032
		1.2497
		1.5801
		2.1513
		0.7875
		-0.4245
		1.6147
		1.8257
		2.4165
		2.1652
		2.2774
		1.8768
		2.6171
		2.3386
		2.599
		2.5431
		2.5139
		2.5922
		1.6657
		1.8904
		1.701
		0.5506
		3.326
		1.6616
		2.0829
		2.104
		1.9582
		2.1589
		2.5048
		1.8045
		-1.6184
		0.1043
		2.0883
		-0.4738

## Sheet: Figure 2g
Figure 2g
	EREG
	CR	PASC
	-0.2243	0.6423
	0.3045	4.5044
	0.1491	4.5429
	0.1531	0.2811
	0.1917	1.7413
	-0.3346	4.1917
	-0.8831	3.2439
	1.2626	3.6911
	4.6359	2.3322
	2.6821	3.7173
	1.2197	3.5731
	0.7212	-0.2206
	-0.3295	1.0081
	1.6058	-0.4792
	3.1609	3.3686
	0.2143	2.5984
	-0.0548	-1.7036
	1.6839	2.4589
	2.9172	2.3911
	1.5795	2.3356
	0.4236	3.233
	-0.0843	2.6974
	0.9497	2.2085
	1.5033	2.2283
	0.001	2.0849
	-1.1501	2.9775
		3.5122
		3.5842
		2.2
		4.4716
		-0.3198
		-1.171
		3.5926
		1.7177
		2.0609
		3.3834
		2.332
		2.9211
		2.8708
		0.6314
		2.6218
		4.2944
		2.8216
		4.0212
		1.9724
		5.2055
		4.6651
		2.8101
		-0.7636
		-0.5317
		-1.0681
		3.4888
		2.0535
		2.641
		1.9212
		1.4007
		2.1807
		4.3948
		3.0294
		5.9576
		3.9589
		3.3708
		2.2312
		1.8536
		1.8939
		3.2084
		3.247
		3.0776
		0.2108
		2.86
		3.1082
		2.7328
		2.8601
		3.6147
		3.6623
		1.7238
		2.9225
		2.9397
		2.9167
		3.3409
		4.2937
		2.0816
		2.0699
		2.2317
		0.8908
		0.9579
		3.2294
		2.7094
		3.3458
		1.885
		2.3561
		3.5646
		2.4638
		-0.2702
		0.7267
		1.1797
		0.5084

## Sheet: Figure 3c
Figure 3c
	IL8						IL1B						IL6						CASP8
	CR	plaqPASC	inflPASC	COVID-19	SLE		CR	plaqPASC	inflPASC	COVID-19	SLE		CR	plaqPASC	inflPASC	COVID-19	SLE		CR	plaqPASC	inflPASC	COVID-19	SLE
	1.1041	1.2323	8.7155	6.0882	0.8887		-0.8114	-1.195	-0.273	0.0615	0.138		-0.8775	1.534	1.0625	0.1975	3.2561		-1.7759	-0.9203	0.9829	1.3208	1.9807
	3.9337	0.9203	7.6391	3.434	2.1879		-0.7642	-0.5107	0.1983	-0.6988	-0.0218		0.3261	0.0109	2.0638	3.5324	3.2278		-0.8774	0.2192	-0.1955	0.1503	1.556
	1.6323	3.5566	5.3883	4.5186	0.9786		-0.7642	-0.7158	0.0989	0.2097	-0.2804		-0.9871	-0.1597	0.2134	3.7453	0.7099		-1.5527	-0.3977	0.9401	-0.0221	0.9843
	3.6802	4.14	5.9024	4.4896	2.8858		-0.8114	-0.1932	0.0634	-0.7642	1.1286		-0.0575	0.9894	0.8597	3.579	3.3177		-0.4122	-0.0373	1.4269	2.1052	2.9521
	1.9086	2.5503	5.5659	5.233	1.9019		-0.417	-0.8114	-0.1629	1.1599	0.6963		-0.0236	-1.0687	0.4192	2.6622	1.4547		1.4081	0.3187	1.7369	2.0368	1.8588
	1.728	6.7762	9.9121	7.331	4.1935		-0.7642	0.4636	1.7326	0.7163	1.498		-0.9596	0.9248	2.4634	7.761	4.8668		-1.1218	1.1539	1.4611	1.8259	1.0699
	0.4804	1.501	8.3762	2.326	0.4737		-0.7285	-0.6801	0.8422	0.0667	0.5615		0.772	-1.863	3.5158	3.3812	0.896		-1.4714	1.1298	1.5311	0.8348	0.4673
	1.161	2.298	5.5821	3.718	0.0089		-0.1058	-0.5289	-1.2112	0.9136	1.1509		-0.7236	3.5849	0.4118	6.407	1.5398		-1.1922	1.6074	0.1761	1.3923	1.2377
	5.7921	0.7003	5.9206	2.6726	1.2778		-0.1746	-1.2112	-0.8401	-1.1529	-0.1968		-0.148	0.7179	0.8308	4.1719	1.2447		0.3656	0.354	0.2188	0.3083	0.4927
	3.7524	0.2722	4.1098	3.5968			-0.7483	-0.8114	-0.5768	-0.2677			0.3657	-1.2889	0.8676	0.8316			-0.4507	-1.6687	0.2728	0.5949
	2.5558	4.9274	4.8511	2.9125			-0.7642	-0.8114	-0.1815	-0.2399			1.1147	0.23	-0.4825	1.4935			-0.7178	-0.0374	0.8542	-0.7194
	1.1016	5.5383	4.8922	2.1025			-0.2843	-0.1439	-0.4914	-0.3956			1.0665	0.9463	0.0411	3.1395			-0.3152	0.2298	0.317	1.0545
	0.8751	3.6457	2.4189	4.8714			-0.6107	-0.5139	-0.8114	0.8813			-0.302	-0.5515	-1.1046	3.7151			-1.1593	-0.6891	-0.7228	1.0742
	0.6937	4.9464	5.7561	2.6919			-0.7642	-0.8114	-0.3389	-0.7642			-0.8975	-0.63	-0.1097	5.654			-1.0004	0.1009	0.9667	-0.0436
	2.2942	1.0555	3.1761	2.5708			-0.6812	-0.8114	-0.7642	-0.7642			-1.6998	-0.9546	0.1619	3.5801			-1.4498	-0.8424	0.1357	-0.1475
	3.4577	1.1924	4.645	4.6083			-0.5646	-0.7642	-0.0071	-0.1897			-0.3428	-0.8123	1.3876	7.1333			0.0658	-0.2685	0.0466	0.0921
	7.4302	5.5577	6.6014	3.4088			1.9023	-0.5108	-1.2112	-0.8114			2.5912	-0.204	0.6692	2.5298			0.2345	-0.2047	0.2693	0.079
	1.8906	5.0342	8.6194	4.3729			-0.7642	-0.3023	1.1329	0.2272			-1.036	-0.2239	2.4708	2.821			-1.9453	-0.2818	0.8388	1.2217
	1.5259	5.4667	4.7407	5.5803			-0.5235	-0.1513	-0.8114	0.497			-1.2889	-1.2889	1.1577	5.4555			-1.04	-0.0082	-0.9214	0.5632
	1.7579	3.1001	1.1986	3.8631			-0.7642	-0.7642	-0.0081	0.2901			-1.6183	0.7329	1.3276	7.1192			-1.7849	-0.1207	-0.3381	1.1884
	1.6739	7.7964	7.885	9.1987			-0.7642	2.0963	3.127	3.1806			-0.8468	2.4837	3.6266	3.9449			-1.3494	0.1293	0.5498	2.0059
	0.8523	7.1903	9.1191	5.0668			-0.8114	-0.1825	2.6797	-0.2387			-1.2471	2.1975	1.5066	2.4265			-1.2062	0.9749	1.1506	0.6248
	4.1031	2.8825	9.2096	4.1953			-0.9802	-0.8114	1.5883	-0.6894			-0.3916	-0.5715	0.8173	3.1458			-0.2946	-0.5371	1.5034	1.0108
	7.5203	4.174	7.9162	7.271			0.0541	-0.6794	1.7187	4.2838			1.1072	1.2136	0.8675	7.0235			0.8087	1.0926	0.1536	1.581
	6.418	0.7325	8.9827	3.7133			-0.7642	-0.8114	2.1783	-0.8114			0.9869	-1.2889	2.191	3.2113			0.4156	-0.956	4.1488	1.2362
	1.2527	3.9428	10.081	5.8669			-0.851	-0.4401	3.5938	0.8864			0.771	1.237	3.0806	8.4431			1.0028	0.2887	1.563	2.3671
		5.7238	8.8107	4.5703				0.0858	-0.0718	-0.8114				0.6754	-0.3915	4.6477				-0.3879	0.3778	1.6808
		4.0687	3.9074					-0.7579	-0.7642					-0.2878	0.1409					0.2128	-0.7324
		5.3731	6.4263					0.7291	0.8894					1.9777	0.8959					-0.7779	0.2619
		7.1417	7.4959					1.7715	1.8002					2.2951	2.9182					0.0534	0.2238
		4.6669	6.7017					-0.5298	1.2017					1.2937	1.5413					-0.4943	1.2955
		7.3502	9.9978					0.704	3.1717					3.0767	3.413					-0.2274	3.0945
		2.9036	7.6677					-0.8114	-0.5503					-1.2889	-1.0854					-0.5463	2.9303
		1.9387	10.0418					-0.5234	2.0802					1.0623	3.5886					-0.9388	0.7154
		6.0816	10.6447					-0.8691	4.5822					-0.52	3.3597					0.5285	1.8962
		6.1952	10.2982					-0.406	2.2549					0.5018	4.7618					0.2848	0.7378
		6.4983	9.7743					-0.3682	2.4337					2.8858	3.8596					0.082	1.3809
		5.8778	5.1185					-0.1496	0.1147					-0.0712	1.4592					0.5885	1.2415
		4.6495	8.1741					-0.5011	1.4847					-1.7221	2.5158					-0.3954	1.2144
		2.1318	8.6589					-0.7642	4.3669					0.3064	5.5846					0.6728	1.4912
		3.6079	7.5633					-0.7642	1.7541					-0.4399	3.8142					-0.565	1.1159
		2.7649	10.0052					-0.8735	3.1857					-0.3614	4.3215					0.1307	1.977
		3.2	10.7873					-0.7642	3.3949					-0.7246	4.6597					-0.1067	2.9066
		5.3703	6.346					0.0164	-0.4621					0.9765	0.079					0.4767	0.941
		2.328	3.9736					-0.615	-0.9048					-0.5397	0.7366					-0.4543	0.8094
		0.443	9.1942					-1.185	1.3974					-0.9746	3.7509					-1.4347	1.0308
		2.3144	6.6808					0.5011	0.2359					-0.5439	0.4637					0.8272	1.6888
		1.4097	5.7642					-0.4692	-0.6503					1.2818	-0.942					-0.6521	0.9498
			4.2169						-0.8114						1.0008						0.286

## Sheet: Figure 3e
Figure 3e
	IL8				IL1B				IL6				CASP8
	CR	niPASC	inflPASC		CR	niPASC	inflPASC		CR	niPASC	inflPASC		CR	niPASC	inflPASC
	1.1041	1.2323	7.6391		-0.8114	-1.195	0.1983		-0.8775	1.534	2.0638		-1.7759	-0.9203	-0.1955
	3.6802	3.5566	5.3883		-0.8114	-0.7158	0.0989		-0.0575	-0.1597	0.2134		-0.4122	-0.3977	0.9401
	0.4804	4.14	5.5659		-0.7285	-0.1932	-0.1629		0.772	0.9894	0.4192		-1.4714	-0.0373	1.7369
	1.161	2.298	5.9206		-0.1058	-0.5289	-0.8401		-0.7236	3.5849	0.8308		-1.1922	1.6074	0.2188
	0.6937	0.7003	4.1098		-0.7642	-1.2112	-0.5768		-0.8975	0.7179	0.8676		-1.0004	0.354	0.2728
	3.4577	0.2722	3.1761		-0.5646	-0.8114	-0.7642		-0.3428	-1.2889	0.1619		0.0658	-1.6687	0.1357
	1.8906	1.1924	1.1986		-0.7642	-0.7642	-0.0081		-1.036	-0.8123	1.3276		-1.9453	-0.2685	-0.3381
	1.5259	5.0342	7.885		-0.5235	-0.3023	3.127		-1.2889	-0.2239	3.6266		-1.04	-0.2818	0.5498
	1.7579	5.4667	8.8107		-0.7642	-0.1513	-0.0718		-1.6183	-1.2889	-0.3915		-1.7849	-0.0082	0.3778
	1.6739	3.1001	3.9074		-0.7642	-0.7642	-0.7642		-0.8468	0.7329	0.1409		-1.3494	-0.1207	-0.7324
	0.8523	7.7964	6.4263		-0.8114	2.0963	0.8894		-1.2471	2.4837	0.8959		-1.2062	0.1293	0.2619
	6.418	0.7325	6.7017		-0.7642	-0.8114	1.2017		0.9869	-1.2889	1.5413		0.4156	-0.956	1.2955
	1.2527	3.9428	9.9978		-0.851	-0.4401	3.1717		0.771	1.237	3.413		1.0028	0.2887	3.0945
		5.7238	7.6677			0.0858	-0.5503			0.6754	-1.0854			-0.3879	2.9303
		4.0687	10.6447			-0.7579	4.5822			-0.2878	3.3597			0.2128	1.8962
		5.3731	5.1185			0.7291	0.1147			1.9777	1.4592			-0.7779	1.2415
		7.1417	8.1741			1.7715	1.4847			2.2951	2.5158			0.0534	1.2144
		4.6669	7.5633			-0.5298	1.7541			1.2937	3.8142			-0.4943	1.1159
		2.9036	10.0052			-0.8114	3.1857			-1.2889	4.3215			-0.5463	1.977
		1.9387	6.346			-0.5234	-0.4621			1.0623	0.079			-0.9388	0.941
		6.0816	3.9736			-0.8691	-0.9048			-0.52	0.7366			0.5285	0.8094
		6.1952	9.1942			-0.406	1.3974			0.5018	3.7509			0.2848	1.0308
		6.4983	6.6808			-0.3682	0.2359			2.8858	0.4637			0.082	1.6888
		5.8778	5.7642			-0.1496	-0.6503			-0.0712	-0.942			0.5885	0.9498
		4.6495	4.2169			-0.5011	-0.8114			-1.7221	1.0008			-0.3954	0.286
		2.1318				-0.7642				0.3064				0.6728
		3.6079				-0.7642				-0.4399				-0.565
		2.7649				-0.8735				-0.3614				0.1307
		3.2				-0.7642				-0.7246				-0.1067
		5.3703				0.0164				0.9765				0.4767
		2.328				-0.615				-0.5397				-0.4543
		0.443				-1.185				-0.9746				-1.4347
		2.3144				0.5011				-0.5439				0.8272
		1.4097				-0.4692				1.2818				-0.6521

## Sheet: Figure 3f
Figure 3f
	IL8
	niPASC	inflPASC
	1.2323	7.6391
	0.9203	5.3883
	2.5503	5.9024
	1.501	4.1098
	2.298	4.8511
	0.2722	4.8922
	4.9274	4.645
	3.6457	6.6014
	4.9464	8.6194
	1.1924	4.7407
	5.5577	7.885
	5.0342	9.1191
	5.4667	9.2096
	7.7964	7.9162
	7.1903	8.9827
	4.174	3.9074
	0.7325	9.9978
	5.7238	7.6677
	4.0687	10.2982
	5.3731	10.0052
	7.1417	6.346
	4.6669	3.9736
	7.3502	9.1942
	6.0816	6.6808
	6.4983
	5.8778
	4.6495
	3.6079
	2.7649
	3.2
	5.3703
	0.443
	2.3144

[truncated: 13 more sheets: Figure 3g, Figure 3h, Figure 3i, Figure 4a, Figure 4b, Figure 4c, Figure 4h, Figure 4j, Figure 5a, Figure 5b, Figure 5c, Figure 5d, Supplementary Figure 3b]
